# Supplementary material for: Procyanidin B2 alleviates oxidized low-density lipoprotein-induced cell injury, inflammation, monocyte chemotaxis, and oxidative stress by inhibiting the nuclear factor kappa-B pathway in human umbilical vein endothelial cells
Source: BMC Cardiovasc Disord. 2024 Apr 29;24:231. doi: 10.1186/s12872-024-03858-3 (PMC11057093; doi:10.1186/s12872-024-03858-3)
Supplement: Supplementary file 1 — Supplementary Material 1 [file 12872_2024_3858_MOESM1_ESM.xlsx]

## Sheet: Supplementary Table 1
Supplementary Table 1 Differentially expressed genes after the stimulation of apple procyanidin oligomers in HUVECs.
ID	adj.P.Val	P.Value	t	B	logFC	Gene.title	Gene.symbol	Gene type
222162_s_at	2.57e-10	2.27e-14	38.2511	21.0794	3.70044	ADAM metallopeptidase with thrombospondin type 1 motif 1	ADAMTS1	mRNA
221841_s_at	3.08e-09	5.3e-13	29.6757	19.0442	3.45105	Kruppel like factor 4	KLF4	mRNA
205466_s_at	5.55e-10	7.11e-14	34.8943	20.3892	2.91895	heparan sulfate-glucosamine 3-sulfotransferase 1	HS3ST1	mRNA
221031_s_at	3.08e-09	5.64e-13	29.5294	19.0007	2.25917	apolipoprotein L domain containing 1	APOLD1	mRNA
226534_at	3.53e-09	7.09e-13	28.9866	18.8363	2.17003	KIT ligand	KITLG	mRNA
212226_s_at	4.85e-08	2.69e-11	21.5804	15.9869	1.93978	phospholipid phosphatase 3	PLPP3	mRNA
220351_at	9.16e-08	7.87e-11	19.7612	15.0644	1.89139	atypical chemokine receptor 4	ACKR4	mRNA
202207_at	2.39e-08	9.61e-12	23.4664	16.837	1.8238	ADP ribosylation factor like GTPase 4C	ARL4C	mRNA
218145_at	5.68e-08	4.37e-11	20.7397	15.5741	1.79152	tribbles pseudokinase 3	TRIB3	mRNA
202887_s_at	7.28e-08	6e-11	20.2077	15.301	1.7589	DNA damage inducible transcript 4	DDIT4	mRNA
219371_s_at	1.2e-05	4.58e-08	11.5828	9.09259	1.69442	Kruppel like factor 2	KLF2	mRNA
212399_s_at	4.85e-08	3.45e-11	21.144	15.7754	1.66563	vestigial like family member 4	VGLL4	mRNA
219884_at	4.85e-08	3.46e-11	21.137	15.772	1.64871	LIM homeobox 6	LHX6	mRNA
230493_at	2.05e-07	2.17e-10	18.1788	14.1667	1.62277	shisa family member 2	SHISA2	mRNA
230040_at	6.14e-06	1.87e-08	12.5135	9.97507	1.56199	ADAM metallopeptidase with thrombospondin type 1 motif 18	ADAMTS18	mRNA
221577_x_at	1.69e-06	3.09e-09	14.5723	11.7077	1.51171	growth differentiation factor 15	GDF15	mRNA
226814_at	3.05e-07	3.52e-10	17.4675	13.7305	1.50971	ADAM metallopeptidase with thrombospondin type 1 motif 9	ADAMTS9	mRNA
211668_s_at	3.66e-06	9.82e-09	13.2171	10.5992	1.5009	plasminogen activator, urokinase	PLAU	mRNA
211434_s_at	1.25e-07	1.16e-10	19.1368	14.7215	1.49899	C-C motif chemokine receptor like 2	CCRL2	mRNA
204748_at	3.95e-07	4.84e-10	17.0135	13.4405	1.49312	prostaglandin-endoperoxide synthase 2	PTGS2	mRNA
218559_s_at	1.01e-05	3.61e-08	11.8242	9.32808	1.4782	MAF bZIP transcription factor B	MAFB	mRNA
219181_at	4.09e-07	5.09e-10	16.9419	13.394	1.47382	lipase G, endothelial type	LIPG	mRNA
227188_at	8.59e-07	1.3e-09	15.6659	12.5225	1.44448	eva-1 homolog C	EVA1C	mRNA
235199_at	8.11e-07	1.2e-09	15.7736	12.5992	1.43415	ring finger protein 125	RNF125	mRNA
205749_at	1.75e-07	1.83e-10	18.4401	14.3216	1.39986	cytochrome P450 family 1 subfamily A member 1	CYP1A1	mRNA
223333_s_at	4.97e-07	7.09e-10	16.4823	13.0893	1.36757	angiopoietin like 4	ANGPTL4	mRNA
218501_at	4.97e-07	6.97e-10	16.5057	13.105	1.32888	Rho guanine nucleotide exchange factor 3	ARHGEF3	mRNA
1554625_at	1.78e-06	3.41e-09	14.4542	11.6157	1.32779	B-cell CLL/lymphoma 6B	BCL6B	mRNA
212977_at	4.97e-07	6.76e-10	16.5464	13.1324	1.31855	atypical chemokine receptor 3	ACKR3	mRNA
231183_s_at	0.000451	4.68e-06	7.62411	4.42767	1.31151	jagged 1	JAG1	mRNA
1553749_at	5.66e-05	3.32e-07	9.73035	7.11422	1.30957	family with sequence similarity 76 member B	FAM76B	mRNA
230645_at	1.23e-05	4.72e-08	11.553	9.06327	1.30168	FERM domain containing 3	FRMD3	mRNA
202499_s_at	2.35e-05	1.1e-07	10.7321	8.22338	1.30045	solute carrier family 2 member 3	SLC2A3	mRNA
44783_s_at	8.28e-07	1.24e-09	15.7296	12.5679	1.29452	hes related family bHLH transcription factor with YRPW motif 1	HEY1	mRNA
209200_at	4.97e-07	7.02e-10	16.4951	13.0979	1.28599	myocyte enhancer factor 2C	MEF2C	mRNA
202393_s_at	2.85e-06	6.51e-09	13.6871	10.9969	1.27826	Kruppel like factor 10	KLF10	mRNA
206932_at	2.87e-05	1.38e-07	10.5191	7.99571	1.26079	cholesterol 25-hydroxylase	CH25H	mRNA
206765_at	2.92e-06	6.89e-09	13.6212	10.9421	1.24795	potassium voltage-gated channel subfamily J member 2	KCNJ2	mRNA
228762_at	2.75e-06	6.09e-09	13.7635	11.0602	1.21611	LFNG O-fucosylpeptide 3-beta-N-acetylglucosaminyltransferase	LFNG	mRNA
201195_s_at	4.88e-05	2.62e-07	9.93783	7.35208	1.21078	solute carrier family 7 member 5	SLC7A5	mRNA
209457_at	0.000217	1.84e-06	8.32585	5.3812	1.19669	dual specificity phosphatase 5	DUSP5	mRNA
234994_at	5.75e-05	3.39e-07	9.7132	7.09436	1.19256	transmembrane protein 200A	TMEM200A	mRNA
215111_s_at	2.01e-06	4.05e-09	14.2451	11.4506	1.18836	TSC22 domain family member 1	TSC22D1	mRNA
216450_x_at	0.000313	2.89e-06	7.98126	4.92074	1.18731	heat shock protein 90 beta family member 1	HSP90B1	mRNA
203887_s_at	3.35e-06	8.38e-09	13.3964	10.7526	1.18685	thrombomodulin	THBD	mRNA
210845_s_at	2.77e-06	6.17e-09	13.7484	11.0477	1.18187	plasminogen activator, urokinase receptor	PLAUR	mRNA
202388_at	3.48e-06	8.9e-09	13.328	10.6943	1.16158	regulator of G-protein signaling 2	RGS2	mRNA
208937_s_at	1.03e-05	3.76e-08	11.7829	9.2881	1.15544	inhibitor of DNA binding 1, HLH protein	ID1	mRNA
234464_s_at	5.05e-05	2.8e-07	9.88094	7.2873	1.14849	essential meiotic structure-specific endonuclease 1	EME1	mRNA
202743_at	1.49e-06	2.58e-09	14.7966	11.8804	1.1427	phosphoinositide-3-kinase regulatory subunit 3	PIK3R3	mRNA
222016_s_at	1.01e-05	3.62e-08	11.8192	9.32323	1.13077	zinc finger and SCAN domain containing 31	ZSCAN31	mRNA
201171_at	0.00108	1.55e-05	6.78475	3.20232	1.13057	ATPase H+ transporting V0 subunit e1	ATP6V0E1	mRNA
226701_at	1.8e-05	7.66e-08	11.0756	8.58201	1.13004	gap junction protein alpha 5	GJA5	mRNA
217465_at	0.000487	5.31e-06	7.53286	4.29904	1.12754	NCK associated protein 1	NCKAP1	mRNA
202241_at	5.86e-06	1.76e-08	12.5765	10.0325	1.12578	tribbles pseudokinase 1	TRIB1	mRNA
36711_at	8.07e-06	2.66e-08	12.1393	9.62839	1.11784	MAF bZIP transcription factor F	MAFF	mRNA
202289_s_at	1.4e-05	5.48e-08	11.4037	8.91479	1.10781	transforming acidic coiled-coil containing protein 2	TACC2	mRNA
228634_s_at	9.62e-05	6.53e-07	9.15576	6.43191	1.10502	Y-box binding protein 3	YBX3	mRNA
226765_at	0.000486	5.24e-06	7.54166	4.31149	1.10339	spectrin beta, non-erythrocytic 1	SPTBN1	mRNA
231991_at	2.9e-06	6.75e-09	13.6448	10.9617	1.10216	CCM2 like scaffolding protein	CCM2L	mRNA
205463_s_at	3.66e-06	9.84e-09	13.2149	10.5972	1.09648	platelet derived growth factor subunit A	PDGFA	mRNA
231779_at	1.89e-06	3.7e-09	14.356	11.5385	1.0899	interleukin 1 receptor associated kinase 2	IRAK2	mRNA
204681_s_at	3.66e-06	9.81e-09	13.2185	10.6003	1.07247	Rap guanine nucleotide exchange factor 5	RAPGEF5	mRNA
201008_s_at	7.36e-06	2.33e-08	12.2781	9.75825	1.07209	thioredoxin interacting protein	TXNIP	mRNA
202028_s_at	0.000436	4.48e-06	7.65652	4.47309	1.05797	ribosomal protein L38	RPL38	mRNA
209967_s_at	3.32e-06	8.2e-09	13.4218	10.7742	1.05361	cAMP responsive element modulator	CREM	mRNA
210612_s_at	1.49e-05	5.95e-08	11.3216	8.83245	1.05101	synaptojanin 2	SYNJ2	mRNA
226497_s_at	3.93e-06	1.07e-08	13.1208	10.5158	1.04944	fms related tyrosine kinase 1	FLT1	mRNA
215450_at	0.000728	8.94e-06	7.16276	3.76598	1.04677	small nuclear ribonucleoprotein polypeptide E	SNRPE	mRNA
201466_s_at	3.51e-06	9.06e-09	13.3088	10.6779	1.04419	Jun proto-oncogene, AP-1 transcription factor subunit	JUN	mRNA
227058_at	2.96e-06	7.08e-09	13.5893	10.9153	1.04082	mesenteric estrogen dependent adipogenesis	MEDAG	mRNA
218611_at	3.58e-06	9.31e-09	13.2779	10.6514	1.03907	immediate early response 5	IER5	mRNA
202234_s_at	6.69e-06	2.06e-08	12.4096	9.87988	1.02868	solute carrier family 16 member 1	SLC16A1	mRNA
219908_at	0.000806	1.04e-05	7.05676	3.60991	1.01742	dickkopf WNT signaling pathway inhibitor 2	DKK2	mRNA
224797_at	1.9e-05	8.29e-08	10.9997	8.50363	1.01083	arrestin domain containing 3	ARRDC3	mRNA
223292_s_at	0.000701	8.4e-06	7.20608	3.82933	1.00343	mitochondrial ribosomal protein S15	MRPS15	mRNA
227289_at	4.4e-06	1.25e-08	12.9506	10.3669	1.00316	protocadherin 17	PCDH17	mRNA
224480_s_at	4.1e-05	2.09e-07	10.1421	7.58202	0.998292	glycerol-3-phosphate acyltransferase 3	GPAT3	mRNA
227167_s_at	5.75e-06	1.7e-08	12.6113	10.0639	0.996497	Ras association domain family member 3	RASSF3	mRNA
204141_at	2.85e-05	1.37e-07	10.5291	8.00648	0.992002	tubulin beta 2A class IIa	TUBB2A	mRNA
217553_at	8.25e-06	2.73e-08	12.1107	9.60148	0.984832	STEAP family member 1B	STEAP1B	mRNA
221879_at	0.000243	2.12e-06	8.21446	5.23396	0.97244	calmodulin like 4	CALML4	mRNA
213875_x_at	0.000354	3.44e-06	7.85089	4.74265	0.971016	chromosome 6 open reading frame 62	C6orf62	mRNA
209582_s_at	3.25e-05	1.59e-07	10.3877	7.85304	0.970933	CD200 molecule	CD200	mRNA
202149_at	9.65e-06	3.41e-08	11.8828	9.3845	0.955684	neural precursor cell expressed, developmentally down-regulated 9	NEDD9	mRNA
823_at	2.65e-05	1.25e-07	10.6121	8.09564	0.954594	C-X3-C motif chemokine ligand 1	CX3CL1	mRNA
224037_at	3.04e-05	1.48e-07	10.4558	7.92721	0.953635	SDA1 domain containing 1	SDAD1	mRNA
212841_s_at	1.15e-05	4.33e-08	11.6395	9.14841	0.950125	PPFIA binding protein 2	PPFIBP2	mRNA
203355_s_at	0.000242	2.11e-06	8.22017	5.24155	0.945577	pleckstrin and Sec7 domain containing 3	PSD3	mRNA
201695_s_at	1.62e-05	6.69e-08	11.2081	8.71751	0.942531	purine nucleoside phosphorylase	PNP	mRNA
227334_at	0.000233	2.02e-06	8.25467	5.2873	0.940233	ubiquitin specific peptidase 54	USP54	mRNA
212535_at	1.49e-05	5.99e-08	11.3165	8.82726	0.936638	myocyte enhancer factor 2A	MEF2A	mRNA
214056_at	0.000229	1.97e-06	8.27071	5.30851	0.932798	BCL2 family apoptosis regulator	MCL1	mRNA
222877_at	1.41e-05	5.56e-08	11.3897	8.90082	0.926669	neuropilin 2	NRP2	mRNA
230913_at	6.48e-05	3.9e-07	9.59097	6.95193	0.913357	ATP binding cassette subfamily G member 1	ABCG1	mRNA
210512_s_at	0.000149	1.13e-06	8.70523	5.87147	0.912936	vascular endothelial growth factor A	VEGFA	mRNA
203725_at	2.12e-05	9.74e-08	10.8463	8.34378	0.911865	growth arrest and DNA damage inducible alpha	GADD45A	mRNA
226220_at	0.000335	3.16e-06	7.91406	4.82922	0.910085	methyltransferase like 9	METTL9	mRNA
1556314_a_at	1.99e-05	8.91e-08	10.9306	8.43189	0.909786	zinc finger protein 366	ZNF366	mRNA
203779_s_at	9.99e-05	6.82e-07	9.11905	6.38711	0.905981	myelin protein zero like 2	MPZL2	mRNA
231500_s_at	0.00035	3.37e-06	7.86625	4.76374	0.904302	bolA family member 2	BOLA2	mRNA
222027_at	0.00302	5.85e-05	5.9212	1.83946	0.900346	nuclear casein kinase and cyclin dependent kinase substrate 1	NUCKS1	mRNA
213409_s_at	0.000173	1.35e-06	8.56686	5.69463	0.891751	Ras homolog enriched in brain	RHEB	mRNA
227099_s_at	5.93e-05	3.5e-07	9.68474	7.06133	0.888977	chromosome 11 open reading frame 96	C11orf96	mRNA
218691_s_at	0.000538	6.05e-06	7.43825	4.16451	0.88814	PDZ and LIM domain 4	PDLIM4	mRNA
228754_at	1.92e-05	8.45e-08	10.981	8.48429	0.885301	solute carrier family 6 member 6	SLC6A6	mRNA
226552_at	1.14e-05	4.26e-08	11.6546	9.16314	0.883416	immediate early response 5 like	IER5L	mRNA
223611_s_at	6.67e-05	4.05e-07	9.55935	6.91484	0.876894	ligand of numb-protein X 1	LNX1	mRNA
203108_at	1.15e-05	4.35e-08	11.6347	9.14368	0.874	G protein-coupled receptor class C group 5 member A	GPRC5A	mRNA
226333_at	4.18e-05	2.16e-07	10.1101	7.54628	0.872526	interleukin 6 receptor	IL6R	mRNA
33304_at	2.21e-05	1.02e-07	10.8036	8.2989	0.871032	interferon stimulated exonuclease gene 20	ISG20	mRNA
228421_s_at	0.00122	1.84e-05	6.67053	3.0281	0.87025	EGF containing fibulin like extracellular matrix protein 1	EFEMP1	mRNA
217383_at	0.000121	8.7e-07	8.91925	6.14057	0.86983	phosphoglycerate kinase 1	PGK1	mRNA
204484_at	1.86e-05	8.05e-08	11.0281	8.53304	0.869426	phosphatidylinositol-4-phosphate 3-kinase catalytic subunit type 2 beta	PIK3C2B	mRNA
224023_s_at	0.00262	4.81e-05	6.04456	2.04063	0.86895	BRICK1, SCAR/WAVE actin nucleating complex subunit	BRK1	mRNA
229285_at	0.000143	1.08e-06	8.74624	5.92344	0.866623	ribonuclease L	RNASEL	mRNA
211962_s_at	9.23e-05	6.11e-07	9.21055	6.49851	0.865299	ZFP36 ring finger protein like 1	ZFP36L1	mRNA
205047_s_at	2.05e-05	9.25e-08	10.8952	8.39497	0.864986	asparagine synthetase (glutamine-hydrolyzing)	ASNS	mRNA
223168_at	0.0011	1.58e-05	6.77222	3.18329	0.858204	ras homolog family member U	RHOU	mRNA
216609_at	0.00113	1.65e-05	6.74053	3.1351	0.855981	thioredoxin	TXN	mRNA
210596_at	0.00113	1.65e-05	6.74327	3.13926	0.85414	magnesium transporter 1	MAGT1	mRNA
226643_s_at	0.00353	7.32e-05	5.78133	1.60877	0.850248	NudC domain containing 2	NUDCD2	mRNA
213705_at	0.000106	7.39e-07	9.05342	6.30662	0.848363	gamma-glutamyl carboxylase	GGCX	mRNA
203217_s_at	4.04e-05	2.05e-07	10.1597	7.60167	0.839588	ST3 beta-galactoside alpha-2,3-sialyltransferase 5	ST3GAL5	mRNA
224321_at	0.000475	5.07e-06	7.56649	4.34658	0.837216	transmembrane protein with EGF like and two follistatin like domains 2	TMEFF2	mRNA
224832_at	4.47e-05	2.38e-07	10.0248	7.45047	0.83699	dual specificity phosphatase 16	DUSP16	mRNA
226084_at	0.000349	3.35e-06	7.87046	4.76952	0.833629	microtubule associated protein 1B	MAP1B	mRNA
222487_s_at	0.00039	3.89e-06	7.76017	4.61745	0.833553	ribosomal protein S27 like	RPS27L	mRNA
231075_x_at	0.000718	8.74e-06	7.17805	3.78837	0.832886	abl-interactor 2	ABI2	mRNA
204224_s_at	6.1e-05	3.63e-07	9.65418	7.02579	0.831407	GTP cyclohydrolase 1	GCH1	mRNA
223062_s_at	9.07e-05	5.97e-07	9.22984	6.52188	0.828291	phosphoserine aminotransferase 1	PSAT1	mRNA
223287_s_at	2.77e-05	1.32e-07	10.5576	8.0371	0.822435	forkhead box P1	FOXP1	mRNA
226122_at	0.000163	1.27e-06	8.61812	5.76041	0.816989	pleckstrin homology and RhoGEF domain containing G1	PLEKHG1	mRNA
217997_at	9.41e-05	6.3e-07	9.18586	6.46854	0.81418	pleckstrin homology like domain family A member 1	PHLDA1	mRNA
225539_at	0.000381	3.78e-06	7.78056	4.64568	0.809849	zinc finger and BTB domain containing 21	ZBTB21	mRNA
214008_at	0.00765	0.000216	5.13175	0.501602	0.807113	twinfilin actin binding protein 1	TWF1	mRNA
227897_at	4.2e-05	2.18e-07	10.1021	7.5373	0.803079	RAP2B, member of RAS oncogene family	RAP2B	mRNA
208844_at	0.000382	3.79e-06	7.77884	4.64329	0.802968	voltage dependent anion channel 3	VDAC3	mRNA
221276_s_at	4.17e-05	2.15e-07	10.1167	7.55367	0.80207	syncoilin, intermediate filament protein	SYNC	mRNA
202269_x_at	5.95e-05	3.52e-07	9.67902	7.05469	0.802056	guanylate binding protein 1	GBP1	mRNA
203153_at	0.000103	7.1e-07	9.08631	6.34701	0.799826	interferon induced protein with tetratricopeptide repeats 1	IFIT1	mRNA
204368_at	7.76e-05	4.88e-07	9.39949	6.72565	0.79903	solute carrier organic anion transporter family member 2A1	SLCO2A1	mRNA
207688_s_at	0.000196	1.61e-06	8.42836	5.51537	0.797699	inhibin beta C subunit	INHBC	mRNA
202869_at	0.00018	1.42e-06	8.5266	5.64277	0.796802	2'-5'-oligoadenylate synthetase 1	OAS1	mRNA
213087_s_at	0.00707	0.000193	5.19639	0.614353	0.794998	eukaryotic translation elongation factor 1 delta	EEF1D	mRNA
216884_at	0.00204	3.48e-05	6.25122	2.37279	0.789868	protein tyrosine phosphatase, non-receptor type 12	PTPN12	mRNA
213734_at	0.000738	9.12e-06	7.14849	3.74506	0.783498	replication factor C subunit 5	RFC5	mRNA
210026_s_at	0.00165	2.69e-05	6.41896	2.63792	0.782444	caspase recruitment domain family member 10	CARD10	mRNA
227923_at	8.62e-05	5.53e-07	9.29417	6.59951	0.777333	SH3 and multiple ankyrin repeat domains 3	SHANK3	mRNA
38918_at	0.00287	5.46e-05	5.9639	1.90934	0.777215	SRY-box 13	SOX13	mRNA
221718_s_at	8e-05	5.05e-07	9.37121	6.69191	0.776378	A-kinase anchoring protein 13	AKAP13	mRNA
209921_at	7.38e-05	4.57e-07	9.45517	6.79186	0.772902	solute carrier family 7 member 11	SLC7A11	mRNA
232500_at	0.000677	8.05e-06	7.23601	3.87295	0.77282	Ral GTPase activating protein catalytic alpha subunit 2	RALGAPA2	mRNA
221748_s_at	9.99e-05	6.83e-07	9.11803	6.38585	0.771635	tensin 1	TNS1	mRNA
227449_at	0.000351	3.39e-06	7.8613	4.75695	0.768656	EPH receptor A4	EPHA4	mRNA
238963_at	0.000417	4.22e-06	7.69938	4.53295	0.767268	RNA binding motif protein 18	RBM18	mRNA
230183_at	0.000159	1.22e-06	8.64525	5.79509	0.765295	exostosin glycosyltransferase 1	EXT1	mRNA
225613_at	0.000106	7.43e-07	9.04917	6.30139	0.764935	microtubule associated serine/threonine kinase family member 4	MAST4	mRNA
200632_s_at	0.00033	3.09e-06	7.93075	4.852	0.763475	N-myc downstream regulated 1	NDRG1	mRNA
221127_s_at	0.000503	5.58e-06	7.49724	4.24852	0.75963	dickkopf WNT signaling pathway inhibitor 3	DKK3	mRNA
212649_at	0.000413	4.16e-06	7.71062	4.5486	0.757726	DEAH-box helicase 29	DHX29	mRNA
1552946_at	0.00407	9e-05	5.65414	1.39658	0.754093	zinc finger protein 114	ZNF114	mRNA
228483_s_at	0.000228	1.94e-06	8.28413	5.32624	0.753798	TATA-box binding protein associated factor 9b	TAF9B	mRNA
226372_at	0.000201	1.66e-06	8.40268	5.48188	0.753474	carbohydrate (chondroitin 4) sulfotransferase 11	CHST11	mRNA
220112_at	0.000573	6.55e-06	7.38173	4.08358	0.753094	ankyrin repeat domain 55	ANKRD55	mRNA
244752_at	0.000102	7e-07	9.09849	6.36194	0.751199	zinc finger protein 438	ZNF438	mRNA
229011_at	6.46e-05	3.87e-07	9.59892	6.96125	0.750317	epithelial membrane protein 1	EMP1	mRNA
1566342_at	0.00438	0.0001	5.58893	1.2869	0.748016	superoxide dismutase 2, mitochondrial	SOD2	mRNA
223159_s_at	0.000159	1.22e-06	8.64464	5.79431	0.747074	NIMA related kinase 6	NEK6	mRNA
229172_at	0.000901	1.21e-05	6.95459	3.45802	0.74213	heat shock protein family A (Hsp70) member 12B	HSPA12B	mRNA
216554_s_at	0.00134	2.06e-05	6.59304	2.90886	0.735225	enolase 1	ENO1	mRNA
219990_at	0.000127	9.26e-07	8.86894	6.07779	0.734371	E2F transcription factor 8	E2F8	mRNA
208131_s_at	0.000214	1.79e-06	8.34528	5.40674	0.734303	prostaglandin I2 (prostacyclin) synthase	PTGIS	mRNA
226267_at	0.000484	5.18e-06	7.55112	4.32486	0.731913	Jun dimerization protein 2	JDP2	mRNA
216962_at	0.000229	1.97e-06	8.273	5.31153	0.731376	RPA interacting protein	RPAIN	mRNA
227535_at	0.000503	5.56e-06	7.49893	4.25093	0.729963	ER membrane protein complex subunit 7	EMC7	mRNA
228167_at	0.000121	8.77e-07	8.91343	6.13332	0.729158	kelch like family member 6	KLHL6	mRNA
223925_s_at	0.00198	3.35e-05	6.27588	2.41201	0.728046	myotrophin	MTPN	mRNA
35666_at	0.000125	9.1e-07	8.88277	6.09508	0.727519	semaphorin 3F	SEMA3F	mRNA
221871_s_at	0.0162	0.000626	4.52196	-0.587665	0.726048	TRK-fused gene	TFG	mRNA
200908_s_at	0.00147	2.3e-05	6.52091	2.79712	0.725415	ribosomal protein lateral stalk subunit P2	RPLP2	mRNA
212295_s_at	7.52e-05	4.7e-07	9.43108	6.76326	0.725368	solute carrier family 7 member 1	SLC7A1	mRNA
203404_at	6.45e-05	3.84e-07	9.60372	6.96686	0.722587	armadillo repeat containing, X-linked 2	ARMCX2	mRNA
204014_at	0.00343	7.01e-05	5.80775	1.65256	0.72216	dual specificity phosphatase 4	DUSP4	mRNA
214844_s_at	0.000104	7.26e-07	9.06832	6.32494	0.719663	docking protein 5	DOK5	mRNA
201579_at	0.000319	2.96e-06	7.96221	4.89485	0.71903	FAT atypical cadherin 1	FAT1	mRNA
223474_at	8.94e-05	5.82e-07	9.25156	6.54815	0.718778	interferon regulatory factor 2 binding protein like	IRF2BPL	mRNA
225188_at	9.53e-05	6.44e-07	9.16782	6.4466	0.717234	Ras association (RalGDS/AF-6) and pleckstrin homology domains 1	RAPH1	mRNA
231534_at	0.00312	6.14e-05	5.89048	1.78903	0.716297	cyclin dependent kinase 1	CDK1	mRNA
238733_at	0.00378	8.12e-05	5.71701	1.50175	0.715384	MDM2 proto-oncogene	MDM2	mRNA
212124_at	0.000354	3.43e-06	7.85204	4.74423	0.714958	zinc finger MIZ-type containing 1	ZMIZ1	mRNA
213033_s_at	0.00156	2.49e-05	6.46805	2.71476	0.714952	nuclear factor I B	NFIB	mRNA
202081_at	0.00162	2.64e-05	6.43062	2.65621	0.713217	immediate early response 2	IER2	mRNA
227618_at	0.000112	7.98e-07	8.99013	6.22855	0.713033	NHS like 2	NHSL2	mRNA
225615_at	0.00243	4.39e-05	6.10212	2.13375	0.71286	intermediate filament family orphan 2	IFFO2	mRNA
228520_s_at	0.00224	3.9e-05	6.17801	2.25582	0.711211	amyloid beta precursor like protein 2	APLP2	mRNA
210002_at	0.000214	1.8e-06	8.34295	5.40367	0.709974	GATA binding protein 6	GATA6	mRNA
213844_at	0.0046	0.000108	5.54592	1.21425	0.707737	homeobox A5	HOXA5	mRNA
227314_at	0.000504	5.61e-06	7.49237	4.24161	0.702721	integrin subunit alpha 2	ITGA2	mRNA
238025_at	0.000104	7.25e-07	9.06935	6.3262	0.701096	mixed lineage kinase domain like	MLKL	mRNA
202626_s_at	0.000186	1.48e-06	8.49572	5.60285	0.699999	LYN proto-oncogene, Src family tyrosine kinase	LYN	mRNA
225726_s_at	0.00166	2.71e-05	6.41406	2.63023	0.69861	pleckstrin homology, MyTH4 and FERM domain containing H1	PLEKHH1	mRNA
243413_at	0.00682	0.000184	5.22635	0.666415	0.695904	tetratricopeptide repeat domain 30B	TTC30B	mRNA
212473_s_at	0.000187	1.5e-06	8.48299	5.58635	0.695408	microtubule associated monooxygenase, calponin and LIM domain containing 2	MICAL2	mRNA
222038_s_at	0.00118	1.77e-05	6.69574	3.06672	0.692722	UTP18, small subunit processome component	UTP18	mRNA
230943_at	0.000481	5.14e-06	7.55662	4.33263	0.692338	SRY-box 17	SOX17	mRNA
336_at	0.000135	1e-06	8.80499	5.99756	0.692079	thromboxane A2 receptor	TBXA2R	mRNA
220027_s_at	0.000259	2.27e-06	8.16202	5.16412	0.691457	Ras interacting protein 1	RASIP1	mRNA
234747_at	0.00321	6.41e-05	5.86394	1.74535	0.690686	trafficking protein particle complex 11	TRAPPC11	mRNA
214313_s_at	0.016	0.000616	4.53083	-0.571509	0.688714	eukaryotic translation initiation factor 5B	EIF5B	mRNA
229441_at	0.000334	3.13e-06	7.92051	4.83803	0.68707	protease, serine 23	PRSS23	mRNA
219138_at	0.00995	0.000314	4.91429	0.118348	0.686902	ribosomal protein L14	RPL14	mRNA
212202_s_at	0.000204	1.7e-06	8.38685	5.4612	0.685973	transmembrane protein 87A	TMEM87A	mRNA
222556_at	0.00327	6.58e-05	5.84778	1.71872	0.685936	ALG5, dolichyl-phosphate beta-glucosyltransferase	ALG5	mRNA
219178_at	0.00045	4.66e-06	7.62786	4.43294	0.685153	queuine tRNA-ribosyltransferase accessory subunit 2	QTRT2	mRNA
224253_at	0.00208	3.56e-05	6.23593	2.34842	0.684413	exocyst complex component 5	EXOC5	mRNA
209047_at	0.00109	1.57e-05	6.7776	3.19147	0.683043	aquaporin 1 (Colton blood group)	AQP1	mRNA
225252_at	0.000294	2.67e-06	8.04158	5.00241	0.682734	sulfiredoxin 1	SRXN1	mRNA
213561_at	0.00314	6.2e-05	5.88419	1.77869	0.682131	minichromosome maintenance 9 homologous recombination repair factor	MCM9	mRNA
236223_s_at	0.000326	3.03e-06	7.94424	4.87038	0.68168	Ras like without CAAX 1	RIT1	mRNA
203710_at	0.000181	1.43e-06	8.51938	5.63343	0.67995	inositol 1,4,5-trisphosphate receptor type 1	ITPR1	mRNA
218205_s_at	0.000993	1.38e-05	6.86403	3.32217	0.678799	MAP kinase interacting serine/threonine kinase 2	MKNK2	mRNA
211828_s_at	0.00419	9.4e-05	5.6277	1.35218	0.675681	TRAF2 and NCK interacting kinase	TNIK	mRNA
214211_at	0.000469	4.99e-06	7.57812	4.36297	0.674834	ferritin heavy chain 1	FTH1	mRNA
233472_at	0.0042	9.44e-05	5.62508	1.34778	0.673773	t-complex 11 like 1	TCP11L1	mRNA
236179_at	0.000236	2.05e-06	8.24285	5.27163	0.671385	cadherin 11	CDH11	mRNA
228966_at	0.0115	0.000384	4.79796	-0.0891145	0.670814	pantothenate kinase 2	PANK2	mRNA
211950_at	0.000228	1.95e-06	8.28043	5.32136	0.669805	ubiquitin protein ligase E3 component n-recognin 4	UBR4	mRNA
201761_at	0.000217	1.84e-06	8.32466	5.37965	0.668643	methylenetetrahydrofolate dehydrogenase (NADP+ dependent) 2, methenyltetrahydrofolate cyclohydrolase	MTHFD2	mRNA
230788_at	0.0003	2.74e-06	8.02192	4.97585	0.668453	glucosaminyl (N-acetyl) transferase 2, I-branching enzyme (I blood group)	GCNT2	mRNA
227705_at	0.000132	9.78e-07	8.8249	6.02259	0.667379	transcription elongation factor A like 7	TCEAL7	mRNA
223614_at	0.000285	2.56e-06	8.07168	5.043	0.666536	matrix metallopeptidase 16	MMP16	mRNA
212044_s_at	0.0184	0.000746	4.42399	-0.766635	0.666188	ribosomal protein L27a	RPL27A	mRNA
229081_at	0.000709	8.54e-06	7.19461	3.81258	0.665728	solute carrier family 25 member 13	SLC25A13	mRNA
222500_at	0.000353	3.42e-06	7.85578	4.74937	0.66571	peptidylprolyl isomerase like 1	PPIL1	mRNA
229910_at	0.00028	2.5e-06	8.0907	5.06858	0.665525	Src homology 2 domain containing E	SHE	mRNA
215719_x_at	0.000198	1.63e-06	8.41926	5.50351	0.664056	Fas cell surface death receptor	FAS	mRNA
242228_at	0.000263	2.32e-06	8.14828	5.14576	0.66366	BICD cargo adaptor 1	BICD1	mRNA
202644_s_at	0.00273	5.1e-05	6.00642	1.97867	0.662287	TNF alpha induced protein 3	TNFAIP3	mRNA
200690_at	0.000719	8.79e-06	7.17439	3.78302	0.662154	heat shock protein family A (Hsp70) member 9	HSPA9	mRNA
203665_at	0.000785	1e-05	7.08174	3.64683	0.662153	heme oxygenase 1	HMOX1	mRNA
219383_at	0.0135	0.000486	4.6642	-0.329662	0.661649	proline rich 5 like	PRR5L	mRNA
218486_at	0.00162	2.62e-05	6.43444	2.6622	0.661351	Kruppel like factor 11	KLF11	mRNA
206638_at	0.000422	4.31e-06	7.68403	4.51154	0.660431	5-hydroxytryptamine receptor 2B	HTR2B	mRNA
213485_s_at	0.00458	0.000107	5.54894	1.21937	0.659783	ATP binding cassette subfamily C member 10	ABCC10	mRNA
218120_s_at	0.000293	2.65e-06	8.0456	5.00784	0.65873	heme oxygenase 2	HMOX2	mRNA
221563_at	0.00374	7.98e-05	5.72841	1.52075	0.658414	dual specificity phosphatase 10	DUSP10	mRNA
231588_at	0.00093	1.27e-05	6.92239	3.40984	0.657812	prolylcarboxypeptidase	PRCP	mRNA
211406_at	0.0104	0.000334	4.87819	0.0541507	0.65714	immediate early response 3 interacting protein 1	IER3IP1	mRNA
204597_x_at	0.01	0.000317	4.90757	0.106402	0.656169	stanniocalcin 1	STC1	mRNA
205330_at	0.000319	2.95e-06	7.96573	4.89964	0.655469	MN1 proto-oncogene, transcriptional regulator	MN1	mRNA
203255_at	0.000717	8.72e-06	7.17995	3.79115	0.654924	F-box protein 11	FBXO11	mRNA
213162_at	0.00065	7.56e-06	7.27981	3.93656	0.652964	dynein cytoplasmic 1 light intermediate chain 2	DYNC1LI2	mRNA
215774_s_at	0.000462	4.83e-06	7.60096	4.39514	0.652953	succinate-CoA ligase GDP-forming beta subunit	SUCLG2	mRNA
209005_at	0.000416	4.2e-06	7.70386	4.5392	0.651313	F-box and leucine rich repeat protein 5	FBXL5	mRNA
233650_at	0.0135	0.000486	4.66476	-0.32865	0.650691	centrosomal protein 63	CEP63	mRNA
212992_at	0.000664	7.8e-06	7.25801	3.90493	0.649478	AHNAK nucleoprotein 2	AHNAK2	mRNA
204032_at	0.00234	4.17e-05	6.13535	2.1873	0.648699	breast cancer anti-estrogen resistance 3	BCAR3	mRNA
227929_at	0.00834	0.000243	5.0606	0.376877	0.647328	lin-7 homolog A, crumbs cell polarity complex component	LIN7A	mRNA
221995_s_at	0.00324	6.49e-05	5.85639	1.73291	0.645035	mitochondrial ribosomal protein L57	MRPL57	mRNA
201650_at	0.000494	5.43e-06	7.51655	4.27593	0.64362	keratin 19	KRT19	mRNA
1552711_a_at	0.00833	0.000243	5.0619	0.379168	0.642444	cytochrome b5 domain containing 1	CYB5D1	mRNA
214052_x_at	0.0123	0.000424	4.7422	-0.189131	0.642417	proline rich coiled-coil 2C	PRRC2C	mRNA
222853_at	0.00132	2.02e-05	6.60818	2.93223	0.640906	fibronectin leucine rich transmembrane protein 3	FLRT3	mRNA
222450_at	0.0007	8.35e-06	7.21064	3.83598	0.640094	prostate transmembrane protein, androgen induced 1	PMEPA1	mRNA
230563_at	0.0065	0.000171	5.26666	0.736295	0.63877	RasGEF domain family member 1A	RASGEF1A	mRNA
216321_s_at	0.000448	4.63e-06	7.63137	4.43785	0.638238	nuclear receptor subfamily 3 group C member 1	NR3C1	mRNA
218967_s_at	0.00149	2.35e-05	6.50745	2.77619	0.636519	phosphotriesterase related	PTER	mRNA
230425_at	0.00134	2.07e-05	6.5903	2.90463	0.636059	EPH receptor B1	EPHB1	mRNA
201181_at	0.000249	2.18e-06	8.1954	5.20862	0.632955	G protein subunit alpha i3	GNAI3	mRNA
230147_at	0.00589	0.000148	5.35243	0.884214	0.632954	coagulation factor II thrombin receptor like 2	F2RL2	mRNA
228080_at	0.000186	1.48e-06	8.49618	5.60344	0.632348	layilin	LAYN	mRNA
208760_at	0.000755	9.52e-06	7.11835	3.70078	0.631002	ubiquitin conjugating enzyme E2 I	UBE2I	mRNA
234940_s_at	0.00355	7.37e-05	5.77719	1.60188	0.630138	ventricular zone expressed PH domain containing 1	VEPH1	mRNA
228368_at	0.00132	2.02e-05	6.60804	2.93202	0.629252	Rho GTPase activating protein 20	ARHGAP20	mRNA
201170_s_at	0.0027	5.01e-05	6.01844	1.99821	0.6283	basic helix-loop-helix family member e40	BHLHE40	mRNA
1568623_a_at	0.0112	0.000371	4.81808	-0.0531093	0.627805	solute carrier family 35 member E4	SLC35E4	mRNA
213350_at	0.0165	0.000645	4.5049	-0.618754	0.626397	ribosomal protein S11	RPS11	mRNA
201829_at	0.000486	5.26e-06	7.53899	4.30771	0.626272	neuroepithelial cell transforming 1	NET1	mRNA
209373_at	0.00649	0.000171	5.26802	0.738645	0.623986	mal, T-cell differentiation protein like	MALL	mRNA
212829_at	0.000486	5.27e-06	7.53867	4.30727	0.623012	phosphatidylinositol-5-phosphate 4-kinase type 2 alpha	PIP4K2A	mRNA
212419_at	0.00351	7.24e-05	5.78835	1.6204	0.622869	zinc finger CCHC-type containing 24	ZCCHC24	mRNA
201417_at	0.000741	9.21e-06	7.14194	3.73544	0.622451	SRY-box 4	SOX4	mRNA
214001_x_at	0.00366	7.75e-05	5.74617	1.55034	0.621866	ribosomal protein S10	RPS10	mRNA
209122_at	0.000493	5.41e-06	7.51977	4.28049	0.617859	perilipin 2	PLIN2	mRNA
231382_at	0.00316	6.25e-05	5.8791	1.77031	0.61741	fibroblast growth factor 18	FGF18	mRNA
225450_at	0.000681	8.11e-06	7.23037	3.86473	0.613204	angiomotin like 1	AMOTL1	mRNA
221960_s_at	0.0226	0.00102	4.25273	-1.08174	0.612222	RAB2A, member RAS oncogene family	RAB2A	mRNA
222688_at	0.00149	2.34e-05	6.50923	2.77895	0.612076	alkaline ceramidase 3	ACER3	mRNA
206133_at	0.00193	3.23e-05	6.29946	2.44944	0.611774	XIAP associated factor 1	XAF1	mRNA
207069_s_at	0.000327	3.05e-06	7.93923	4.86355	0.609759	SMAD family member 6	SMAD6	mRNA
224826_at	0.00037	3.66e-06	7.80437	4.67858	0.609748	glycerophosphocholine phosphodiesterase 1	GPCPD1	mRNA
228063_s_at	0.000609	7.01e-06	7.33418	4.01516	0.607331	nucleosome assembly protein 1 like 5	NAP1L5	mRNA
211951_at	0.000746	9.3e-06	7.13454	3.72458	0.606141	nucleolar and coiled-body phosphoprotein 1	NOLC1	mRNA
209716_at	0.00104	1.46e-05	6.82377	3.26142	0.60507	colony stimulating factor 1	CSF1	mRNA
1553672_at	0.000469	4.98e-06	7.57883	4.36397	0.605062	enabled homolog (Drosophila)	ENAH	mRNA
214023_x_at	0.011	0.000362	4.8325	-0.0273486	0.604549	tubulin beta 2B class IIb	TUBB2B	mRNA
216060_s_at	0.000521	5.83e-06	7.46567	4.20363	0.604522	dishevelled associated activator of morphogenesis 1	DAAM1	mRNA
202193_at	0.000944	1.29e-05	6.90794	3.38818	0.603378	LIM domain kinase 2	LIMK2	mRNA
202141_s_at	0.000918	1.25e-05	6.9317	3.42379	0.603369	COP9 signalosome subunit 8	COPS8	mRNA
207659_s_at	0.0114	0.000382	4.80172	-0.0823808	0.60232	myelin-associated oligodendrocyte basic protein	MOBP	mRNA
217230_at	0.00211	3.64e-05	6.22088	2.32441	0.602316	ezrin	EZR	mRNA
202091_at	0.0077	0.000218	5.12594	0.491441	0.601973	ADP ribosylation factor like GTPase 2 binding protein	ARL2BP	mRNA
1555963_x_at	0.0192	0.000798	4.38683	-0.834765	0.600184	UDP-GlcNAc:betaGal beta-1,3-N-acetylglucosaminyltransferase 7	B3GNT7	mRNA
226757_at	0.00115	1.7e-05	6.72392	3.10977	0.59919	interferon induced protein with tetratricopeptide repeats 2	IFIT2	mRNA
203320_at	0.000818	1.07e-05	7.03943	3.58424	0.59832	SH2B adaptor protein 3	SH2B3	mRNA
225886_at	0.00164	2.67e-05	6.42192	2.64256	0.59664	DEAD-box helicase 5	DDX5	mRNA
1553960_at	0.00113	1.64e-05	6.74586	3.14321	0.595361	sorting nexin family member 21	SNX21	mRNA
228530_at	0.0146	0.000545	4.59941	-0.446894	0.593782	mitotic spindle organizing protein 1	MZT1	mRNA
228324_at	0.00106	1.51e-05	6.80036	3.22599	0.593705	carnosine N-methyltransferase 1	CARNMT1	mRNA
201129_at	0.000357	3.48e-06	7.84103	4.72909	0.593451	serine and arginine rich splicing factor 7	SRSF7	mRNA
228906_at	0.00129	1.97e-05	6.62405	2.95669	0.592867	tet methylcytosine dioxygenase 1	TET1	mRNA
222620_s_at	0.0168	0.000664	4.4894	-0.647042	0.591835	DnaJ heat shock protein family (Hsp40) member C1	DNAJC1	mRNA
228461_at	0.000619	7.18e-06	7.31667	3.98989	0.59176	SH3 domain containing ring finger 3	SH3RF3	mRNA
230352_at	0.00228	4.01e-05	6.15901	2.22533	0.591294	phosphoribosyl pyrophosphate synthetase 2	PRPS2	mRNA
227049_at	0.000417	4.25e-06	7.6954	4.5274	0.590637	zinc binding alcohol dehydrogenase domain containing 2	ZADH2	mRNA
228161_at	0.00549	0.000135	5.40683	0.977531	0.58895	RAB32, member RAS oncogene family	RAB32	mRNA
206084_at	0.0165	0.000644	4.50651	-0.61582	0.588444	protein tyrosine phosphatase, receptor type R	PTPRR	mRNA
209803_s_at	0.00373	7.95e-05	5.73067	1.52452	0.588026	pleckstrin homology like domain family A member 2	PHLDA2	mRNA
230875_s_at	0.00095	1.3e-05	6.903	3.38076	0.587913	ATPase phospholipid transporting 11A	ATP11A	mRNA
231775_at	0.00184	3.05e-05	6.33544	2.50641	0.587671	TNF receptor superfamily member 10a	TNFRSF10A	mRNA
228812_at	0.00312	6.14e-05	5.89067	1.78934	0.586961	REL proto-oncogene, NF-kB subunit	REL	mRNA
236918_s_at	0.0103	0.00033	4.88497	0.0662192	0.585341	leucine rich repeat containing 34	LRRC34	mRNA
203148_s_at	0.000537	6.03e-06	7.44076	4.16809	0.584926	tripartite motif containing 14	TRIM14	mRNA
218140_x_at	0.00157	2.51e-05	6.46443	2.70911	0.584386	SRP receptor beta subunit	SRPRB	mRNA
202464_s_at	0.000465	4.92e-06	7.58758	4.3763	0.584309	6-phosphofructo-2-kinase/fructose-2,6-biphosphatase 3	PFKFB3	mRNA
208848_at	0.000451	4.7e-06	7.6213	4.42372	0.584241	alcohol dehydrogenase 5 (class III), chi polypeptide	ADH5	mRNA
201341_at	0.000707	8.48e-06	7.19917	3.81925	0.582306	ectodermal-neural cortex 1	ENC1	mRNA
204519_s_at	0.000758	9.58e-06	7.11441	3.69498	0.581757	plasmolipin	PLLP	mRNA
1554067_at	0.000675	7.98e-06	7.24243	3.88228	0.581038	chromosome 12 open reading frame 66	C12orf66	mRNA
204105_s_at	0.00116	1.72e-05	6.7125	3.09232	0.580589	neuronal cell adhesion molecule	NRCAM	mRNA
211518_s_at	2.09e-10	5.73e-15	-42.7134	21.836	-3.496	bone morphogenetic protein 4	BMP4	mRNA
217028_at	2.57e-10	2.35e-14	-38.1406	21.0584	-3.0685	C-X-C motif chemokine receptor 4	CXCR4	mRNA
222802_at	4.48e-10	4.91e-14	-35.9467	20.6183	-3.04488	endothelin 1	EDN1	mRNA
225328_at	4.85e-08	2.96e-11	-21.4073	15.9037	-2.77166	F-box protein 32	FBXO32	mRNA
225810_at	4.99e-09	1.24e-12	-27.704	18.4272	-2.46763	myotubularin related protein 10	MTMR10	mRNA
204602_at	1.74e-08	6.69e-12	-24.1689	17.1292	-2.40147	dickkopf WNT signaling pathway inhibitor 1	DKK1	mRNA
235183_at	4.99e-09	1.28e-12	-27.6411	18.4064	-2.36524	filamin A interacting protein 1	FILIP1	mRNA
222856_at	1.21e-08	4.28e-12	-25.0595	17.4822	-2.34428	apelin	APLN	mRNA
212558_at	1.68e-07	1.69e-10	-18.5556	14.3892	-2.28132	sprouty RTK signaling antagonist 1	SPRY1	mRNA
227020_at	9.46e-09	2.77e-12	-25.9629	17.8216	-2.17045	yippee like 2	YPEL2	mRNA
226077_at	4.85e-08	2.63e-11	-21.6153	16.0036	-1.96525	ring finger protein 145	RNF145	mRNA
221765_at	9.09e-06	3.14e-08	-11.9655	9.46377	-1.90134	UDP-glucose ceramide glucosyltransferase	UGCG	mRNA
227533_at	1.3e-07	1.24e-10	-19.0368	14.6653	-1.86183	Ral GEF with PH domain and SH3 binding motif 2	RALGPS2	mRNA
224739_at	4.75e-07	6.25e-10	-16.6557	13.2054	-1.81995	Pim-3 proto-oncogene, serine/threonine kinase	PIM3	mRNA
209185_s_at	1.25e-07	1.16e-10	-19.1398	14.7232	-1.81293	insulin receptor substrate 2	IRS2	mRNA
207574_s_at	3.16e-08	1.39e-11	-22.7749	16.5369	-1.79774	growth arrest and DNA damage inducible beta	GADD45B	mRNA
201107_s_at	3.6e-06	9.41e-09	-13.2651	10.6404	-1.76608	thrombospondin 1	THBS1	mRNA
225095_at	4.85e-08	3.11e-11	-21.3212	15.862	-1.74429	serine palmitoyltransferase long chain base subunit 2	SPTLC2	mRNA
229114_at	4.85e-08	3.25e-11	-21.2449	15.8249	-1.71381	GRB2 associated binding protein 1	GAB1	mRNA
227140_at	9.91e-08	8.88e-11	-19.5664	14.959	-1.66216	inhibin beta A subunit	INHBA	mRNA
208394_x_at	5.41e-08	4.06e-11	-20.8641	15.6366	-1.65375	endothelial cell specific molecule 1	ESM1	mRNA
238205_at	4.85e-08	2.7e-11	-21.5723	15.9831	-1.64049	DDB1 and CUL4 associated factor 12 like 1	DCAF12L1	mRNA
222662_at	4.85e-08	2.94e-11	-21.4188	15.9093	-1.62675	protein phosphatase 1 regulatory subunit 3B	PPP1R3B	mRNA
235306_at	5.75e-08	4.52e-11	-20.6812	15.5445	-1.61171	GTPase, IMAP family member 8	GIMAP8	mRNA
235798_at	2.82e-06	6.35e-09	-13.7148	11.0199	-1.60251	transmembrane protein 170B	TMEM170B	mRNA
207980_s_at	0.00103	1.45e-05	-6.8292	3.26963	-1.55921	Cbp/p300 interacting transactivator with Glu/Asp rich carboxy-terminal domain 2	CITED2	mRNA
1553962_s_at	0.0016	2.57e-05	-6.44666	2.68133	-1.54937	ras homolog family member B	RHOB	mRNA
203917_at	2.24e-07	2.46e-10	-17.993	14.0548	-1.53715	coxsackie virus and adenovirus receptor	CXADR	mRNA
242496_at	3.76e-07	4.54e-10	-17.1032	13.4986	-1.46673	ADP-ribosyltransferase 4 (Dombrock blood group)	ART4	mRNA
202859_x_at	2.43e-06	5.14e-09	-13.963	11.2237	-1.43917	C-X-C motif chemokine ligand 8	CXCL8	mRNA
230109_at	2.72e-07	3.08e-10	-17.6608	13.8512	-1.42489	phosphodiesterase 7B	PDE7B	mRNA
235740_at	1.68e-07	1.69e-10	-18.554	14.3883	-1.41446	multiple C2 and transmembrane domain containing 1	MCTP1	mRNA
206201_s_at	2.24e-07	2.44e-10	-18.0017	14.0601	-1.40578	mesenchyme homeobox 2	MEOX2	mRNA
205289_at	4.73e-07	6.14e-10	-16.6798	13.2214	-1.38435	bone morphogenetic protein 2	BMP2	mRNA
204720_s_at	3.85e-06	1.04e-08	-13.1507	10.5418	-1.35935	DnaJ heat shock protein family (Hsp40) member C6	DNAJC6	mRNA
232994_s_at	3.11e-07	3.64e-10	-17.4173	13.6989	-1.33854	Rho guanine nucleotide exchange factor 28	ARHGEF28	mRNA
227492_at	9.03e-07	1.39e-09	-15.586	12.4651	-1.338	occludin	OCLN	mRNA
204470_at	6.67e-06	2.04e-08	-12.4198	9.88926	-1.33768	C-X-C motif chemokine ligand 1	CXCL1	mRNA
209795_at	0.000294	2.67e-06	-8.03984	5.00007	-1.30879	CD69 molecule	CD69	mRNA
212450_at	2.54e-06	5.43e-09	-13.897	11.1699	-1.30373	SECIS binding protein 2 like	SECISBP2L	mRNA
201818_at	1.01e-05	3.59e-08	-11.8291	9.3328	-1.29583	lysophosphatidylcholine acyltransferase 1	LPCAT1	mRNA
218723_s_at	4.97e-07	7.02e-10	-16.4955	13.0981	-1.2898	regulator of cell cycle	RGCC	mRNA
226961_at	4.11e-06	1.14e-08	-13.0548	10.4583	-1.28706	proline rich 15	PRR15	mRNA
221485_at	1.89e-06	3.72e-09	-14.3469	11.5313	-1.27868	beta-1,4-galactosyltransferase 5	B4GALT5	mRNA
209652_s_at	4.31e-06	1.21e-08	-12.9801	10.3929	-1.25353	placental growth factor	PGF	mRNA
236034_at	1.02e-06	1.63e-09	-15.3777	12.3141	-1.25107	angiopoietin 2	ANGPT2	mRNA
225606_at	1.75e-06	3.29e-09	-14.4986	11.6503	-1.24642	BCL2 like 11	BCL2L11	mRNA
201631_s_at	2.66e-06	5.74e-09	-13.833	11.1174	-1.24561	immediate early response 3	IER3	mRNA
204512_at	1.75e-06	3.3e-09	-14.4956	11.648	-1.24359	human immunodeficiency virus type I enhancer binding protein 1	HIVEP1	mRNA
228176_at	1.63e-06	2.89e-09	-14.6554	11.772	-1.22893	sphingosine-1-phosphate receptor 3	S1PR3	mRNA
219681_s_at	1.85e-05	8e-08	-11.0342	8.53938	-1.22598	RAB11 family interacting protein 1	RAB11FIP1	mRNA
210561_s_at	3.14e-06	7.65e-09	-13.5005	10.8408	-1.20636	WD repeat and SOCS box containing 1	WSB1	mRNA
222725_s_at	2.84e-06	6.44e-09	-13.6992	11.007	-1.19341	palmdelphin	PALMD	mRNA
204004_at	1.71e-06	3.15e-09	-14.5499	11.6904	-1.193	pro-apoptotic WT1 regulator	PAWR	mRNA
229485_x_at	2.69e-06	5.91e-09	-13.7995	11.0899	-1.18913	shisa family member 3	SHISA3	mRNA
204011_at	3.83e-05	1.93e-07	-10.2132	7.66105	-1.18675	sprouty RTK signaling antagonist 2	SPRY2	mRNA
205883_at	4.16e-06	1.16e-08	-13.028	10.4348	-1.18567	zinc finger and BTB domain containing 16	ZBTB16	mRNA
228071_at	4.44e-06	1.27e-08	-12.9334	10.3518	-1.18298	GTPase, IMAP family member 7	GIMAP7	mRNA
227399_at	8.72e-06	2.94e-08	-12.0355	9.53037	-1.17025	vestigial like family member 3	VGLL3	mRNA
214238_at	4.05e-06	1.11e-08	-13.0791	10.4795	-1.16536	growth differentiation factor 7	GDF7	mRNA
225207_at	2.51e-05	1.18e-07	-10.6654	8.15259	-1.15215	pyruvate dehydrogenase kinase 4	PDK4	mRNA
221371_at	4.04e-05	2.05e-07	-10.1592	7.60107	-1.14855	tumor necrosis factor superfamily member 18	TNFSF18	mRNA
205933_at	0.000309	2.82e-06	-7.99786	4.94326	-1.14529	SET binding protein 1	SETBP1	mRNA
213478_at	5.03e-06	1.46e-08	-12.7771	10.2131	-1.1447	kazrin, periplakin interacting protein	KAZN	mRNA
206382_s_at	1.28e-06	2.17e-09	-15.0118	12.0432	-1.14053	brain derived neurotrophic factor	BDNF	mRNA
229521_at	5.86e-06	1.76e-08	-12.5787	10.0344	-1.13181	coiled-coil domain containing 71-like	CCDC71L	mRNA
211273_s_at	0.000116	8.24e-07	-8.96401	6.1962	-1.12903	T-box 1	TBX1	mRNA
205472_s_at	8e-06	2.6e-08	-12.1606	9.64842	-1.12386	dachshund family transcription factor 1	DACH1	mRNA
228501_at	6.7e-06	2.07e-08	-12.4026	9.87341	-1.12125	polypeptide N-acetylgalactosaminyltransferase 15	GALNT15	mRNA
226103_at	5.57e-05	3.23e-07	-9.75431	7.14191	-1.11843	nexilin F-actin binding protein	NEXN	mRNA
219568_x_at	0.00154	2.45e-05	-6.48003	2.73346	-1.10699	SRY-box 18	SOX18	mRNA
202539_s_at	1.85e-06	3.59e-09	-14.3924	11.5672	-1.10049	3-hydroxy-3-methylglutaryl-CoA reductase	HMGCR	mRNA
233924_s_at	3.35e-06	8.39e-09	-13.3958	10.7521	-1.0987	exocyst complex component 6	EXOC6	mRNA
228837_at	2.43e-06	5.16e-09	-13.959	11.2205	-1.0885	transcription factor 4	TCF4	mRNA
209386_at	2.11e-06	4.36e-09	-14.1585	11.3815	-1.07523	transmembrane 4 L six family member 1	TM4SF1	mRNA
206157_at	6.13e-06	1.85e-08	-12.5227	9.98347	-1.06078	pentraxin 3	PTX3	mRNA
235228_at	3.42e-06	8.69e-09	-13.3559	10.7181	-1.05273	coiled-coil domain containing 85A	CCDC85A	mRNA
226810_at	1.77e-05	7.48e-08	-11.0995	8.60662	-1.03817	opioid growth factor receptor like 1	OGFRL1	mRNA
208530_s_at	0.00013	9.57e-07	-8.84232	6.04445	-1.02614	retinoic acid receptor beta	RARB	mRNA
227256_at	1.77e-05	7.47e-08	-11.1005	8.60757	-1.01361	ubiquitin specific peptidase 31	USP31	mRNA
212774_at	5.51e-05	3.18e-07	-9.76759	7.15724	-1.01329	zinc finger and BTB domain containing 18	ZBTB18	mRNA
218032_at	7.32e-06	2.3e-08	-12.2891	9.76845	-1.0059	stannin	SNN	mRNA
219243_at	1.38e-05	5.36e-08	-11.4249	8.93602	-1.00326	GTPase, IMAP family member 4	GIMAP4	mRNA
203002_at	4.82e-06	1.39e-08	-12.8296	10.2598	-0.99805	angiomotin like 2	AMOTL2	mRNA
200921_s_at	1.61e-05	6.56e-08	-11.2268	8.73657	-0.990117	BTG anti-proliferation factor 1	BTG1	mRNA
203252_at	5e-05	2.74e-07	-9.8981	7.30687	-0.987234	cyclin dependent kinase 2 associated protein 2	CDK2AP2	mRNA
206028_s_at	7.01e-06	2.18e-08	-12.3474	9.82249	-0.982544	MER proto-oncogene, tyrosine kinase	MERTK	mRNA
1555594_a_at	0.0217	0.000961	-4.28394	-1.02412	-0.976887	muscleblind like splicing regulator 1	MBNL1	mRNA
201962_s_at	5.46e-05	3.12e-07	-9.78602	7.17847	-0.974185	ring finger protein 41	RNF41	mRNA
224862_at	5.46e-05	3.11e-07	-9.7868	7.17937	-0.972673	G protein subunit alpha q	GNAQ	mRNA
203708_at	8.07e-06	2.65e-08	-12.1429	9.63183	-0.968925	phosphodiesterase 4B	PDE4B	mRNA
213375_s_at	4.16e-05	2.12e-07	-10.1264	7.56452	-0.968311	NEDD4 binding protein 2 like 1	N4BP2L1	mRNA
212845_at	1.23e-05	4.69e-08	-11.5594	9.0695	-0.964841	sterile alpha motif domain containing 4A	SAMD4A	mRNA
218087_s_at	0.000417	4.22e-06	-7.69996	4.53377	-0.962277	sorbin and SH3 domain containing 1	SORBS1	mRNA
229242_at	4.88e-05	2.63e-07	-9.93387	7.34757	-0.957951	tumor necrosis factor superfamily member 15	TNFSF15	mRNA
225182_at	1.56e-05	6.34e-08	-11.2597	8.76988	-0.957756	transmembrane protein 50B	TMEM50B	mRNA
226499_at	3.53e-05	1.76e-07	-10.2958	7.75229	-0.943015	NOTCH-regulated ankyrin repeat protein	NRARP	mRNA
225166_at	8.9e-06	3.03e-08	-12.0033	9.49971	-0.940125	Rho GTPase activating protein 18	ARHGAP18	mRNA
228770_at	7.07e-05	4.35e-07	-9.49861	6.84328	-0.938953	G protein-coupled receptor 146	GPR146	mRNA
227410_at	5.37e-05	3.02e-07	-9.81458	7.21132	-0.933468	family with sequence similarity 43 member A	FAM43A	mRNA
226492_at	0.000193	1.57e-06	-8.44991	5.54341	-0.932983	semaphorin 6D	SEMA6D	mRNA
215933_s_at	0.000187	1.5e-06	-8.48395	5.5876	-0.924639	hematopoietically expressed homeobox	HHEX	mRNA
218076_s_at	0.000767	9.73e-06	-7.10359	3.67905	-0.91566	Rho GTPase activating protein 17	ARHGAP17	mRNA
226625_at	1.85e-05	7.94e-08	-11.0418	8.54723	-0.903323	transforming growth factor beta receptor 3	TGFBR3	mRNA
209238_at	9.09e-06	3.18e-08	-11.9543	9.45304	-0.900755	syntaxin 3	STX3	mRNA
216061_x_at	6.76e-05	4.13e-07	-9.54259	6.89513	-0.897731	platelet derived growth factor subunit B	PDGFB	mRNA
214971_s_at	0.0062	0.00016	-5.30752	0.806891	-0.896698	ST6 beta-galactoside alpha-2,6-sialyltransferase 1	ST6GAL1	mRNA
226782_at	1.92e-05	8.53e-08	-10.9719	8.47482	-0.891247	solute carrier family 25 member 30	SLC25A30	mRNA
209050_s_at	0.000102	7.01e-07	-9.09699	6.36011	-0.880983	ral guanine nucleotide dissociation stimulator	RALGDS	mRNA
207624_s_at	3.53e-05	1.76e-07	-10.2948	7.75119	-0.871922	retinitis pigmentosa GTPase regulator	RPGR	mRNA
201734_at	2.76e-05	1.31e-07	-10.5652	8.04531	-0.870753	chloride voltage-gated channel 3	CLCN3	mRNA
223044_at	6.53e-05	3.95e-07	-9.5798	6.93884	-0.868852	solute carrier family 40 member 1	SLC40A1	mRNA
232412_at	0.000493	5.42e-06	-7.51843	4.2786	-0.868026	F-box and leucine rich repeat protein 20	FBXL20	mRNA
202068_s_at	1.99e-05	8.96e-08	-10.9253	8.42637	-0.861514	low density lipoprotein receptor	LDLR	mRNA
1552315_at	3.51e-05	1.73e-07	-10.3101	7.76808	-0.859606	GTPase, IMAP family member 1	GIMAP1	mRNA
235549_at	0.000753	9.47e-06	-7.12206	3.70623	-0.858576	ring finger protein 144B	RNF144B	mRNA
1554414_a_at	4.38e-05	2.32e-07	-10.045	7.4732	-0.857692	oxidative stress induced growth inhibitor family member 2	OSGIN2	mRNA
225048_at	3.12e-05	1.52e-07	-10.4288	7.89779	-0.856527	PHD finger protein 10	PHF10	mRNA
213413_at	3.53e-05	1.75e-07	-10.3017	7.75881	-0.856392	stonin 1	STON1	mRNA
212733_at	4.97e-05	2.72e-07	-9.90656	7.3165	-0.85576	RUN and cysteine rich domain containing beclin 1 interacting protein	RUBCN	mRNA
219492_at	0.00151	2.39e-05	-6.49444	2.75592	-0.84984	cysteine rich hydrophobic domain 2	CHIC2	mRNA
1557073_s_at	4.35e-05	2.28e-07	-10.0616	7.49184	-0.847697	tau tubulin kinase 2	TTBK2	mRNA
226206_at	0.000249	2.18e-06	-8.19277	5.20512	-0.845758	MAF bZIP transcription factor K	MAFK	mRNA
226294_x_at	5.17e-05	2.88e-07	-9.85441	7.25697	-0.844629	family with sequence similarity 91 member A1	FAM91A1	mRNA
209815_at	2.09e-05	9.53e-08	-10.8664	8.36491	-0.842465	patched 1	PTCH1	mRNA
203688_at	4.17e-05	2.14e-07	-10.1176	7.55464	-0.839183	polycystin 2, transient receptor potential cation channel	PKD2	mRNA
227242_s_at	0.0114	0.000382	-4.80042	-0.084712	-0.838672	early B-cell factor 3	EBF3	mRNA
219511_s_at	4.7e-05	2.51e-07	-9.97625	7.39564	-0.838129	synuclein alpha interacting protein	SNCAIP	mRNA
235061_at	0.000547	6.17e-06	-7.42452	4.14489	-0.831871	protein phosphatase, Mg2+/Mn2+ dependent 1K	PPM1K	mRNA
1556329_a_at	5.46e-05	3.1e-07	-9.79139	7.18466	-0.827481	protocadherin 10	PCDH10	mRNA
204042_at	3.27e-05	1.61e-07	-10.3785	7.84296	-0.826112	WAS protein family member 3	WASF3	mRNA
227306_at	8.86e-05	5.74e-07	-9.2633	6.56232	-0.813488	alkaline ceramidase 2	ACER2	mRNA
218901_at	5.5e-05	3.17e-07	-9.77141	7.16164	-0.806794	phospholipid scramblase 4	PLSCR4	mRNA
209602_s_at	5.61e-05	3.28e-07	-9.74253	7.1283	-0.805043	GATA binding protein 3	GATA3	mRNA
235634_at	0.00626	0.000163	-5.29764	0.789839	-0.80381	purine rich element binding protein G	PURG	mRNA
240592_at	3.57e-05	1.79e-07	-10.2801	7.73501	-0.80116	ligand dependent nuclear receptor corepressor like	LCORL	mRNA
221235_s_at	9.53e-05	6.45e-07	-9.16583	6.44418	-0.799248	transforming growth factor beta receptor associated protein 1	TGFBRAP1	mRNA
227930_at	0.000364	3.57e-06	-7.82275	4.70393	-0.794273	argonaute 4, RISC catalytic component	AGO4	mRNA
204589_at	0.000534	5.99e-06	-7.44619	4.17585	-0.793934	NUAK family kinase 1	NUAK1	mRNA
201262_s_at	0.0234	0.00108	-4.2222	-1.1382	-0.793363	biglycan	BGN	mRNA
212632_at	4.89e-05	2.65e-07	-9.92977	7.34292	-0.788007	syntaxin 7	STX7	mRNA
206029_at	0.000107	7.55e-07	-9.03567	6.28476	-0.77746	ankyrin repeat domain 1	ANKRD1	mRNA
204618_s_at	0.000216	1.82e-06	-8.33149	5.38862	-0.777269	GA binding protein transcription factor beta subunit 1	GABPB1	mRNA
209296_at	0.000131	9.66e-07	-8.83446	6.03459	-0.773975	protein phosphatase, Mg2+/Mn2+ dependent 1B	PPM1B	mRNA
218273_s_at	0.00142	2.21e-05	-6.54696	2.83757	-0.771668	pyruvate dehyrogenase phosphatase catalytic subunit 1	PDP1	mRNA
1553764_a_at	0.00013	9.55e-07	-8.84444	6.04711	-0.770689	ajuba LIM protein	AJUBA	mRNA
222820_at	0.000619	7.16e-06	-7.31907	3.99336	-0.766437	trinucleotide repeat containing 6C	TNRC6C	mRNA
227764_at	0.00153	2.43e-05	-6.48463	2.74065	-0.75902	LY6/PLAUR domain containing 6	LYPD6	mRNA
218149_s_at	0.00162	2.61e-05	-6.43829	2.66823	-0.757242	zinc finger protein 395	ZNF395	mRNA
203575_at	0.000193	1.56e-06	-8.45329	5.54781	-0.754225	casein kinase 2 alpha 2	CSNK2A2	mRNA
230660_at	0.000109	7.7e-07	-9.01981	6.26522	-0.752943	SERTA domain containing 4	SERTAD4	mRNA
212218_s_at	0.0062	0.00016	-5.30671	0.805485	-0.750437	fatty acid synthase	FASN	mRNA
204249_s_at	0.000229	1.96e-06	-8.27683	5.31659	-0.748115	LIM domain only 2	LMO2	mRNA
210868_s_at	8.62e-05	5.53e-07	-9.2945	6.59992	-0.747957	ELOVL fatty acid elongase 6	ELOVL6	mRNA
217742_s_at	0.000198	1.64e-06	-8.41665	5.5001	-0.747893	WW domain containing adaptor with coiled-coil	WAC	mRNA
226568_at	0.000267	2.37e-06	-8.13232	5.1244	-0.742036	family with sequence similarity 102 member B	FAM102B	mRNA
216997_x_at	0.000671	7.9e-06	-7.24936	3.89237	-0.739733	transducin like enhancer of split 4	TLE4	mRNA
202914_s_at	0.000708	8.51e-06	-7.19725	3.81643	-0.73336	Rho guanine nucleotide exchange factor 11	ARHGEF11	mRNA
225672_at	0.000487	5.3e-06	-7.53451	4.30137	-0.729291	golgin A2	GOLGA2	mRNA
203823_at	9.33e-05	6.23e-07	-9.19452	6.47907	-0.728884	regulator of G-protein signaling 3	RGS3	mRNA
234192_s_at	9.53e-05	6.43e-07	-9.16865	6.44761	-0.724371	G kinase anchoring protein 1	GKAP1	mRNA
218816_at	0.000287	2.58e-06	-8.0665	5.03602	-0.723516	leucine rich repeat containing 1	LRRC1	mRNA
1552612_at	0.0393	0.0023	-3.81045	-1.90629	-0.722122	CDC42 small effector 2	CDC42SE2	mRNA
221482_s_at	0.0104	0.000339	-4.86951	0.0386873	-0.720678	cAMP regulated phosphoprotein 19	ARPP19	mRNA
225871_at	0.00251	4.57e-05	-6.07582	2.09126	-0.720096	STEAP2 metalloreductase	STEAP2	mRNA
227911_at	0.000137	1.02e-06	-8.7893	5.9778	-0.719644	Rho GTPase activating protein 28	ARHGAP28	mRNA
223046_at	0.000342	3.25e-06	-7.89267	4.79996	-0.717265	egl-9 family hypoxia inducible factor 1	EGLN1	mRNA
212834_at	0.000268	2.38e-06	-8.12757	5.11805	-0.716527	DEAD-box helicase 52	DDX52	mRNA
225421_at	0.000464	4.88e-06	-7.59335	4.38443	-0.715003	peptidase M20 domain containing 2	PM20D2	mRNA
221234_s_at	0.00272	5.09e-05	-6.00831	1.98174	-0.714164	BTB domain and CNC homolog 2	BACH2	mRNA
203387_s_at	0.000338	3.19e-06	-7.90718	4.81981	-0.713836	TBC1 domain family member 4	TBC1D4	mRNA
228600_x_at	0.000187	1.5e-06	-8.48648	5.59088	-0.712239	family with sequence similarity 221 member A	FAM221A	mRNA
210762_s_at	7.25e-05	4.47e-07	-9.47509	6.81547	-0.71172	DLC1 Rho GTPase activating protein	DLC1	mRNA
223007_s_at	8.96e-05	5.85e-07	-9.24714	6.54281	-0.710096	transmembrane protein 245	TMEM245	mRNA
224866_at	0.000675	7.99e-06	-7.24111	3.88037	-0.708104	fatty acyl-CoA reductase 1	FAR1	mRNA
225968_at	0.000311	2.86e-06	-7.98916	4.93146	-0.70747	prickle planar cell polarity protein 2	PRICKLE2	mRNA
202723_s_at	0.000917	1.24e-05	-6.93653	3.43101	-0.705878	forkhead box O1	FOXO1	mRNA
243835_at	0.0016	2.58e-05	-6.44441	2.6778	-0.701515	zinc finger DHHC-type containing 21	ZDHHC21	mRNA
229256_at	0.00018	1.42e-06	-8.52713	5.64345	-0.698012	phosphoglucomutase 2 like 1	PGM2L1	mRNA
238421_at	0.0233	0.00107	-4.22515	-1.13274	-0.697573	ring finger and CCCH-type domains 2	RC3H2	mRNA
202771_at	0.00162	2.64e-05	-6.43052	2.65605	-0.696847	piezo type mechanosensitive ion channel component 1	PIEZO1	mRNA
218782_s_at	0.000138	1.03e-06	-8.78129	5.96771	-0.694109	ATPase family, AAA domain containing 2	ATAD2	mRNA
204725_s_at	0.000193	1.56e-06	-8.45246	5.54673	-0.688825	NCK adaptor protein 1	NCK1	mRNA
212750_at	0.00012	8.65e-07	-8.92435	6.14692	-0.688774	protein phosphatase 1 regulatory subunit 16B	PPP1R16B	mRNA
230559_x_at	0.00493	0.000117	-5.49314	1.12474	-0.685805	FYVE, RhoGEF and PH domain containing 4	FGD4	mRNA
203304_at	0.000996	1.39e-05	-6.85787	3.3129	-0.683831	BMP and activin membrane bound inhibitor	BAMBI	mRNA
212665_at	0.000349	3.34e-06	-7.87321	4.77329	-0.679151	TCDD inducible poly(ADP-ribose) polymerase	TIPARP	mRNA
239272_at	0.00079	1.02e-05	-7.07309	3.63406	-0.676688	matrix metallopeptidase 28	MMP28	mRNA
227335_at	0.000552	6.26e-06	-7.41395	4.12977	-0.671953	death inducer-obliterator 1	DIDO1	mRNA
200940_s_at	0.00105	1.48e-05	-6.81748	3.25191	-0.671824	arginine-glutamic acid dipeptide repeats	RERE	mRNA
238890_at	0.00155	2.47e-05	-6.47283	2.72223	-0.669635	bromodomain and WD repeat domain containing 1	BRWD1	mRNA
223179_at	0.00443	0.000102	-5.57708	1.26691	-0.669387	yippee like 3	YPEL3	mRNA
200864_s_at	0.0029	5.54e-05	-5.95437	1.89378	-0.668432	RAB11A, member RAS oncogene family	RAB11A	mRNA
236344_at	0.00697	0.000189	-5.20883	0.635979	-0.665841	phosphodiesterase 1C	PDE1C	mRNA
205975_s_at	0.000153	1.17e-06	-8.68078	5.84039	-0.661437	homeobox D1	HOXD1	mRNA
225567_at	0.00077	9.79e-06	-7.0993	3.67273	-0.659088	InaF motif containing 2	INAFM2	mRNA
238597_at	0.00193	3.24e-05	-6.29711	2.44572	-0.656717	ankyrin repeat domain 13C	ANKRD13C	mRNA
214792_x_at	0.00498	0.000119	-5.48526	1.11134	-0.654216	vesicle associated membrane protein 2	VAMP2	mRNA
200862_at	0.00157	2.5e-05	-6.46553	2.71083	-0.654028	24-dehydrocholesterol reductase	DHCR24	mRNA
204215_at	0.000211	1.77e-06	-8.35705	5.42217	-0.652816	transmembrane protein 243	TMEM243	mRNA
225464_at	0.000242	2.1e-06	-8.22296	5.24525	-0.652118	FERM domain containing 6	FRMD6	mRNA
209255_at	0.0185	0.000757	-4.41594	-0.781374	-0.651677	kelch domain containing 10	KLHDC10	mRNA
202949_s_at	0.00031	2.85e-06	-7.99121	4.93424	-0.651384	four and a half LIM domains 2	FHL2	mRNA
207717_s_at	0.00077	9.78e-06	-7.10007	3.67386	-0.651174	plakophilin 2	PKP2	mRNA
226931_at	0.00112	1.62e-05	-6.75539	3.15772	-0.647776	transmembrane and tetratricopeptide repeat containing 1	TMTC1	mRNA
218458_at	0.00424	9.59e-05	-5.61528	1.33129	-0.647039	germ cell-less, spermatogenesis associated 1	GMCL1	mRNA
204040_at	0.000309	2.83e-06	-7.99649	4.94141	-0.643971	ring finger protein 144A	RNF144A	mRNA
203821_at	0.00129	1.96e-05	-6.6281	2.96292	-0.643824	heparin binding EGF like growth factor	HBEGF	mRNA
203408_s_at	0.00162	2.62e-05	-6.43402	2.66153	-0.64365	SATB homeobox 1	SATB1	mRNA
212781_at	0.000407	4.09e-06	-7.72345	4.56647	-0.643614	RB binding protein 6, ubiquitin ligase	RBBP6	mRNA
222258_s_at	0.000501	5.52e-06	-7.50421	4.25842	-0.643468	SH3 domain binding protein 4	SH3BP4	mRNA
209908_s_at	0.0198	0.000835	-4.36182	-0.8807	-0.640256	transforming growth factor beta 2	TGFB2	mRNA
212923_s_at	0.000876	1.16e-05	-6.98155	3.49823	-0.637374	PX domain containing 1	PXDC1	mRNA
205042_at	0.000199	1.64e-06	-8.41232	5.49446	-0.635862	glucosamine (UDP-N-acetyl)-2-epimerase/N-acetylmannosamine kinase	GNE	mRNA
47773_at	0.000751	9.44e-06	-7.12453	3.70987	-0.635355	F-box protein 42	FBXO42	mRNA
1557080_s_at	0.00761	0.000214	-5.13554	0.508236	-0.631859	integrin subunit beta like 1	ITGBL1	mRNA
219777_at	0.00522	0.000127	-5.44656	1.04542	-0.631714	GTPase, IMAP family member 6	GIMAP6	mRNA
218849_s_at	0.00385	8.34e-05	-5.7006	1.47435	-0.629981	protein phosphatase 1 regulatory subunit 13 like	PPP1R13L	mRNA
204421_s_at	0.00149	2.35e-05	-6.50626	2.77433	-0.629873	fibroblast growth factor 2	FGF2	mRNA
219129_s_at	0.000911	1.23e-05	-6.94387	3.44199	-0.628449	SAP30 like	SAP30L	mRNA
202084_s_at	0.000417	4.23e-06	-7.69836	4.53152	-0.627324	SEC14 like lipid binding 1	SEC14L1	mRNA
235099_at	0.00106	1.51e-05	-6.80102	3.22699	-0.626483	CKLF like MARVEL transmembrane domain containing 8	CMTM8	mRNA
226326_at	0.000751	9.39e-06	-7.12807	3.71508	-0.626427	polycomb group ring finger 5	PCGF5	mRNA
226838_at	0.00355	7.4e-05	-5.77496	1.59819	-0.626236	tetratricopeptide repeat domain 32	TTC32	mRNA
212830_at	0.000823	1.08e-05	-7.03405	3.57627	-0.625926	multiple EGF like domains 9	MEGF9	mRNA
212288_at	0.000599	6.85e-06	-7.34961	4.0374	-0.623419	formin binding protein 1	FNBP1	mRNA
225955_at	0.00537	0.000132	-5.42341	1.00588	-0.622334	meteorin like, glial cell differentiation regulator	METRNL	mRNA
226795_at	0.00056	6.37e-06	-7.402	4.11266	-0.621026	leucine rich repeats and calponin homology domain containing 1	LRCH1	mRNA
241698_at	0.000325	3.02e-06	-7.9468	4.87387	-0.620014	raftlin family member 2	RFTN2	mRNA
227341_at	0.000276	2.45e-06	-8.10513	5.08796	-0.618661	BEN domain containing 7	BEND7	mRNA
222494_at	0.000487	5.3e-06	-7.53337	4.29976	-0.617953	forkhead box N3	FOXN3	mRNA
214786_at	0.00851	0.00025	-5.0442	0.348035	-0.616923	mitogen-activated protein kinase kinase kinase 1	MAP3K1	mRNA
223960_s_at	0.00401	8.83e-05	-5.66588	1.41626	-0.614205	cell death inducing p53 target 1	CDIP1	mRNA
226872_at	0.000741	9.22e-06	-7.14106	3.73416	-0.613132	regulatory factor X2	RFX2	mRNA
203593_at	0.000556	6.31e-06	-7.40853	4.12201	-0.611994	CD2 associated protein	CD2AP	mRNA
201237_at	0.0233	0.00107	-4.22473	-1.13351	-0.609215	capping actin protein of muscle Z-line alpha subunit 2	CAPZA2	mRNA
231907_at	0.00182	3.01e-05	-6.34351	2.51916	-0.607748	ABL proto-oncogene 2, non-receptor tyrosine kinase	ABL2	mRNA
228953_at	0.0013	1.98e-05	-6.61845	2.94806	-0.605215	WAS protein homolog associated with actin, golgi membranes and microtubules	WHAMM	mRNA
204615_x_at	0.000677	8.03e-06	-7.23783	3.87559	-0.60398	isopentenyl-diphosphate delta isomerase 1	IDI1	mRNA
210993_s_at	0.000344	3.28e-06	-7.88688	4.79203	-0.603017	SMAD family member 1	SMAD1	mRNA
209568_s_at	0.00295	5.67e-05	-5.94085	1.87165	-0.601209	ral guanine nucleotide dissociation stimulator like 1	RGL1	mRNA
225327_at	0.000436	4.48e-06	-7.65537	4.47148	-0.598443	family with sequence similarity 214 member A	FAM214A	mRNA
227455_at	0.00996	0.000314	-4.91339	0.116743	-0.59771	chromosome 6 open reading frame 136	C6orf136	mRNA
229942_at	0.00745	0.000208	-5.15304	0.538797	-0.597652	basonuclin 2	BNC2	mRNA
206222_at	0.00766	0.000216	-5.13071	0.499786	-0.59516	TNF receptor superfamily member 10c	TNFRSF10C	mRNA
203159_at	0.000629	7.31e-06	-7.30425	3.97194	-0.594697	glutaminase	GLS	mRNA
227828_s_at	0.000416	4.19e-06	-7.70494	4.5407	-0.594597	eva-1 homolog A, regulator of programmed cell death	EVA1A	mRNA
209580_s_at	0.0005	5.51e-06	-7.50588	4.2608	-0.592318	methyl-CpG binding domain 4, DNA glycosylase	MBD4	mRNA
201924_at	0.000961	1.32e-05	-6.89338	3.36632	-0.592159	AF4/FMR2 family member 1	AFF1	mRNA
221249_s_at	0.00227	3.98e-05	-6.16433	2.23387	-0.591968	family with sequence similarity 117 member A	FAM117A	mRNA
202742_s_at	0.00162	2.63e-05	-6.43228	2.65881	-0.591647	protein kinase cAMP-activated catalytic subunit beta	PRKACB	mRNA
214329_x_at	0.00225	3.92e-05	-6.17356	2.24869	-0.589886	tumor necrosis factor superfamily member 10	TNFSF10	mRNA
225113_at	0.00251	4.57e-05	-6.07677	2.0928	-0.589345	alkylglycerone phosphate synthase	AGPS	mRNA
222458_s_at	0.00614	0.000158	-5.31509	0.819941	-0.589074	akirin 1	AKIRIN1	mRNA
223143_s_at	0.0347	0.00191	-3.90918	-1.72115	-0.588002	akirin 2	AKIRIN2	mRNA
216598_s_at	0.00207	3.54e-05	-6.24008	2.35504	-0.587366	C-C motif chemokine ligand 2	CCL2	mRNA
209566_at	0.000818	1.06e-05	-7.04092	3.58645	-0.587072	insulin induced gene 2	INSIG2	mRNA
1560101_at	0.000733	9.02e-06	-7.15647	3.75676	-0.58646	synapse defective Rho GTPase homolog 2	SYDE2	mRNA
209774_x_at	0.0051	0.000122	-5.46723	1.08066	-0.583741	C-X-C motif chemokine ligand 2	CXCL2	mRNA
210790_s_at	0.0465	0.00297	-3.67345	-2.16387	-0.58309	secretion associated Ras related GTPase 1A	SAR1A	mRNA
38340_at	0.00107	1.53e-05	-6.79115	3.21203	-0.58016	huntingtin interacting protein 1 related	HIP1R	mRNA

## Sheet: Supplementary Table 2
##Databases: KEGG PATHWAY
##Statistical test method: hypergeometric test / Fisher's exact test
##FDR correction method: Benjamini and Hochberg
Supplementary Table 2 KEGG enrichment analysis for differentially expressed genes after the stimulation of apple procyanidin oligomers in HUVECs.
#Term	Database	ID	Input number	Background number	P-Value	Corrected P-Value	Input	Hyperlink
Pathways in cancer	KEGG PATHWAY	hsa05200	41	530	1.44616e-16	4.04926e-14	PTGS2|TGFB2|ARHGEF11|RASSF3|HSP90B1|FOXO1|KITLG|PGF|HEY1|RARB|BCL2L11|ZBTB16|GADD45A|GADD45B|JUN|GNAI3|FGF18|PIK3R3|CXCR4|EDN1|TCF4|JAG1|ITGA2|PDGFA|PDGFB|RALGDS|IL6R|VEGFA|MDM2|FGF2|GNAQ|EGLN1|BMP4|BMP2|CXCL8|TFG|HMOX1|CALML4|FAS|PRKACB|PTCH1	http://www.genome.jp/kegg-bin/show_pathway?hsa05200/hsa:8503%09red/hsa:3725%09red/hsa:7042%09red/hsa:5155%09red/hsa:10342%09red/hsa:355%09red/hsa:54583%09red/hsa:6934%09red/hsa:5900%09red/hsa:8817%09red/hsa:23462%09red/hsa:5567%09red/hsa:5743%09red/hsa:2773%09red/hsa:4616%09red/hsa:3162%09red/hsa:7184%09red/hsa:5727%09red/hsa:650%09red/hsa:652%09red/hsa:5154%09red/hsa:3673%09red/hsa:3570%09red/hs…
MAPK signaling pathway	KEGG PATHWAY	hsa04010	26	295	3.79782e-12	5.31694e-10	FAS|TGFB2|MKNK2|BDNF|FLT1|PGF|PPM1B|GADD45A|GADD45B|MAP3K1|JUN|DUSP10|FGF18|ANGPT2|DUSP4|PDGFA|PDGFB|DUSP5|VEGFA|KITLG|DUSP16|FGF2|PTPRR|CSF1|MEF2C|PRKACB	http://www.genome.jp/kegg-bin/show_pathway?hsa04010/hsa:3725%09red/hsa:355%09red/hsa:80824%09red/hsa:5801%09red/hsa:627%09red/hsa:8817%09red/hsa:4616%09red/hsa:285%09red/hsa:4208%09red/hsa:5495%09red/hsa:5155%09red/hsa:5154%09red/hsa:11221%09red/hsa:7422%09red/hsa:1647%09red/hsa:5228%09red/hsa:2872%09red/hsa:1435%09red/hsa:2321%09red/hsa:2247%09red/hsa:1847%09red/hsa:1846%09red/hsa:5567%09red/hsa…
Rap1 signaling pathway	KEGG PATHWAY	hsa04015	20	210	3.35802e-10	3.13415e-08	PGF|PDGFA|FGF2|ID1|GNAI3|GNAQ|RASSF3|CSF1|THBS1|PDGFB|RAPGEF5|FGF18|PIK3R3|RALGDS|ANGPT2|VEGFA|KITLG|CALML4|ENAH|FLT1	http://www.genome.jp/kegg-bin/show_pathway?hsa04015/hsa:3397%09red/hsa:5228%09red/hsa:8817%09red/hsa:5154%09red/hsa:2776%09red/hsa:1435%09red/hsa:285%09red/hsa:7422%09red/hsa:2321%09red/hsa:2247%09red/hsa:2773%09red/hsa:7057%09red/hsa:5155%09red/hsa:55740%09red/hsa:91860%09red/hsa:4254%09red/hsa:8503%09red/hsa:9771%09red/hsa:83593%09red/hsa:5900%09red
Cytokine-cytokine receptor interaction	KEGG PATHWAY	hsa04060	23	294	5.86784e-10	4.10749e-08	CCL2|TGFB2|TNFSF10|TNFSF15|TNFSF18|TNFRSF10C|TNFRSF10A|FAS|GDF7|INHBA|INHBC|CXCR4|CX3CL1|GDF15|IL6R|CXCL2|CXCL1|BMP4|BMP2|ACKR4|CXCL8|CSF1|ACKR3	http://www.genome.jp/kegg-bin/show_pathway?hsa04060/hsa:3626%09red/hsa:8794%09red/hsa:3624%09red/hsa:355%09red/hsa:57007%09red/hsa:2920%09red/hsa:6347%09red/hsa:8743%09red/hsa:7852%09red/hsa:650%09red/hsa:652%09red/hsa:3570%09red/hsa:3576%09red/hsa:8797%09red/hsa:2919%09red/hsa:151449%09red/hsa:8995%09red/hsa:51554%09red/hsa:1435%09red/hsa:6376%09red/hsa:9518%09red/hsa:7042%09red/hsa:9966%09red
Fluid shear stress and atherosclerosis	KEGG PATHWAY	hsa05418	16	139	1.64432e-09	7.76974e-08	CCL2|PDGFA|PDGFB|BMP4|TXN|HMOX1|JUN|HSP90B1|CALML4|MEF2C|MEF2A|PIK3R3|KLF2|EDN1|VEGFA|THBD	http://www.genome.jp/kegg-bin/show_pathway?hsa05418/hsa:7422%09red/hsa:10365%09red/hsa:5154%09red/hsa:8503%09red/hsa:1906%09red/hsa:3725%09red/hsa:652%09red/hsa:6347%09red/hsa:4205%09red/hsa:7056%09red/hsa:5155%09red/hsa:3162%09red/hsa:91860%09red/hsa:25828%09red/hsa:4208%09red/hsa:7184%09red
Ras signaling pathway	KEGG PATHWAY	hsa04014	20	232	1.66494e-09	7.76974e-08	PGF|PDGFA|PDGFB|BDNF|RALGDS|RGL1|RASSF3|CSF1|CALML4|RAPGEF5|FGF18|PIK3R3|REL|PRKACB|ANGPT2|VEGFA|KITLG|ABL2|FGF2|FLT1	http://www.genome.jp/kegg-bin/show_pathway?hsa04014/hsa:5900%09red/hsa:5228%09red/hsa:8817%09red/hsa:5154%09red/hsa:8503%09red/hsa:1435%09red/hsa:23179%09red/hsa:7422%09red/hsa:2321%09red/hsa:2247%09red/hsa:5567%09red/hsa:5966%09red/hsa:5155%09red/hsa:285%09red/hsa:91860%09red/hsa:9771%09red/hsa:83593%09red/hsa:27%09red/hsa:627%09red/hsa:4254%09red
Viral protein interaction with cytokine and cytokine receptor	KEGG PATHWAY	hsa04061	13	100	1.49707e-08	5.98829e-07	CCL2|CXCL1|CXCL2|ACKR4|CXCL8|CSF1|IL6R|TNFRSF10C|TNFRSF10A|TNFSF10|CXCR4|CX3CL1|ACKR3	http://www.genome.jp/kegg-bin/show_pathway?hsa04061/hsa:51554%09red/hsa:1435%09red/hsa:2920%09red/hsa:3570%09red/hsa:6376%09red/hsa:8797%09red/hsa:8794%09red/hsa:3576%09red/hsa:6347%09red/hsa:2919%09red/hsa:8743%09red/hsa:57007%09red/hsa:7852%09red
MicroRNAs in cancer	KEGG PATHWAY	hsa05206	21	299	1.90678e-08	6.67372e-07	UBE2I|PDGFA|PDGFB|FOXP1|DDIT4|IRS2|MMP16|PTGS2|HMOX1|TGFB2|EZR|THBS1|SPRY2|VEGFA|PLAU|BCL2L11|MDM2|GLS|SLC7A1|SOX4|MCL1	http://www.genome.jp/kegg-bin/show_pathway?hsa05206/hsa:5155%09red/hsa:5154%09red/hsa:10253%09red/hsa:4170%09red/hsa:8660%09red/hsa:27165%09red/hsa:5743%09red/hsa:54541%09red/hsa:7422%09red/hsa:5328%09red/hsa:4325%09red/hsa:10018%09red/hsa:6541%09red/hsa:7430%09red/hsa:7057%09red/hsa:27086%09red/hsa:3162%09red/hsa:4193%09red/hsa:6659%09red/hsa:7042%09red/hsa:7329%09red
Parathyroid hormone synthesis, secretion and action	KEGG PATHWAY	hsa04928	13	106	2.80806e-08	8.73618e-07	ARHGEF11|MMP16|GNAI3|GNAQ|GATA3|MEF2C|HBEGF|MEF2A|AKAP13|PRKACB|PDE4B|ITPR1|MAFB	http://www.genome.jp/kegg-bin/show_pathway?hsa04928/hsa:3708%09red/hsa:2625%09red/hsa:2776%09red/hsa:1839%09red/hsa:5142%09red/hsa:4205%09red/hsa:9935%09red/hsa:5567%09red/hsa:9826%09red/hsa:4325%09red/hsa:11214%09red/hsa:4208%09red/hsa:2773%09red
Human cytomegalovirus infection	KEGG PATHWAY	hsa05163	18	225	3.15223e-08	8.82624e-07	CCL2|ARHGEF11|ITPR1|GNAQ|PTGS2|CXCL8|PRKACB|IL6R|FAS|PIK3R3|AKAP13|CXCR4|CX3CL1|VEGFA|MDM2|RHEB|GNAI3|CALML4	http://www.genome.jp/kegg-bin/show_pathway?hsa05163/hsa:3708%09red/hsa:2773%09red/hsa:2776%09red/hsa:8503%09red/hsa:5567%09red/hsa:5743%09red/hsa:7422%09red/hsa:3570%09red/hsa:6376%09red/hsa:3576%09red/hsa:11214%09red/hsa:6347%09red/hsa:9826%09red/hsa:355%09red/hsa:91860%09red/hsa:4193%09red/hsa:6009%09red/hsa:7852%09red
TNF signaling pathway	KEGG PATHWAY	hsa04668	13	112	5.07679e-08	1.29227e-06	CCL2|CXCL1|CXCL2|PTGS2|FAS|JUN|CSF1|TNFAIP3|CX3CL1|PIK3R3|MLKL|EDN1|JAG1	http://www.genome.jp/kegg-bin/show_pathway?hsa04668/hsa:7128%09red/hsa:1435%09red/hsa:2920%09red/hsa:5743%09red/hsa:1906%09red/hsa:3725%09red/hsa:6376%09red/hsa:6347%09red/hsa:2919%09red/hsa:355%09red/hsa:8503%09red/hsa:182%09red/hsa:197259%09red
Metabolic pathways	KEGG PATHWAY	hsa01100	50	1433	8.45197e-08	1.97213e-06	PGM2L1|UGCG|AGPS|ST6GAL1|IDI1|GPAT3|ALG5|GGCX|GNE|GLS|CARNMT1|ACER2|ELOVL6|PANK2|PRPS2|LIPG|GCNT2|PDE1C|SYNJ2|PDE7B|FASN|LPCAT1|SPTLC2|B4GALT5|PGK1|PLPP3|ST3GAL5|EXT1|PTGIS|SUCLG2|PIK3C2B|PTGS2|HMGCR|GAB1|DHCR24|CYP1A1|GALNT15|MTHFD2|ADH5|ENO1|PIP4K2A|PFKFB3|GCH1|HMOX1|ASNS|HMOX2|PSAT1|PNP|ATP6V0E1|PDE4B	http://www.genome.jp/kegg-bin/show_pathway?hsa01100/hsa:2651%09red/hsa:3422%09red/hsa:4860%09red/hsa:10797%09red/hsa:5142%09red/hsa:8540%09red/hsa:5287%09red/hsa:9334%09red/hsa:27115%09red/hsa:440%09red/hsa:6480%09red/hsa:1543%09red/hsa:2023%09red/hsa:27165%09red/hsa:5743%09red/hsa:5740%09red/hsa:283209%09red/hsa:8871%09red/hsa:128%09red/hsa:5230%09red/hsa:3163%09red/hsa:80025%09red/hsa:128869%09…
Proteoglycans in cancer	KEGG PATHWAY	hsa05205	16	203	2.20318e-07	4.7453e-06	FAS|TGFB2|ITPR1|HBEGF|PLAUR|ITGA2|PLAU|THBS1|DDX5|PIK3R3|EZR|PRKACB|VEGFA|MDM2|PTCH1|FGF2	http://www.genome.jp/kegg-bin/show_pathway?hsa05205/hsa:3708%09red/hsa:1655%09red/hsa:8503%09red/hsa:1839%09red/hsa:3673%09red/hsa:7422%09red/hsa:5328%09red/hsa:5329%09red/hsa:2247%09red/hsa:5567%09red/hsa:7430%09red/hsa:7057%09red/hsa:355%09red/hsa:7042%09red/hsa:4193%09red/hsa:5727%09red
PI3K-Akt signaling pathway	KEGG PATHWAY	hsa04151	21	354	2.76909e-07	5.21683e-06	PGF|PDGFA|PDGFB|RHEB|KITLG|ITGA2|CSF1|HSP90B1|IL6R|DDIT4|BCL2L11|FGF18|PIK3R3|MCL1|ANGPT2|VEGFA|MDM2|THBS1|BDNF|FGF2|FLT1	http://www.genome.jp/kegg-bin/show_pathway?hsa04151/hsa:5228%09red/hsa:8817%09red/hsa:5154%09red/hsa:8503%09red/hsa:1435%09red/hsa:4170%09red/hsa:3673%09red/hsa:7422%09red/hsa:3570%09red/hsa:2321%09red/hsa:2247%09red/hsa:10018%09red/hsa:54541%09red/hsa:7057%09red/hsa:5155%09red/hsa:627%09red/hsa:285%09red/hsa:4193%09red/hsa:6009%09red/hsa:7184%09red/hsa:4254%09red
HIF-1 signaling pathway	KEGG PATHWAY	hsa04066	12	109	2.79473e-07	5.21683e-06	EGLN1|MKNK2|PFKFB3|ANGPT2|HMOX1|IL6R|ENO1|PIK3R3|EDN1|VEGFA|FLT1|PGK1	http://www.genome.jp/kegg-bin/show_pathway?hsa04066/hsa:2023%09red/hsa:2872%09red/hsa:8503%09red/hsa:3162%09red/hsa:1906%09red/hsa:3570%09red/hsa:2321%09red/hsa:285%09red/hsa:5230%09red/hsa:7422%09red/hsa:54583%09red/hsa:5209%09red
Cellular senescence	KEGG PATHWAY	hsa04218	14	160	3.90774e-07	6.58649e-06	TGFB2|ITPR1|CXCL8|RASSF3|ZFP36L1|CALML4|CDK1|FOXO1|PIK3R3|GADD45A|VDAC3|MDM2|RHEB|GADD45B	http://www.genome.jp/kegg-bin/show_pathway?hsa04218/hsa:1647%09red/hsa:3708%09red/hsa:983%09red/hsa:8503%09red/hsa:91860%09red/hsa:7042%09red/hsa:3576%09red/hsa:677%09red/hsa:4616%09red/hsa:4193%09red/hsa:7419%09red/hsa:6009%09red/hsa:83593%09red/hsa:2308%09red
Transcriptional misregulation in cancer	KEGG PATHWAY	hsa05202	15	186	3.99894e-07	6.58649e-06	PDGFA|HHEX|ZBTB16|GADD45A|GADD45B|PLAU|MEF2C|DDX5|FOXO1|AFF1|REL|CXCL8|MDM2|LMO2|FLT1	http://www.genome.jp/kegg-bin/show_pathway?hsa05202/hsa:1647%09red/hsa:1655%09red/hsa:5154%09red/hsa:5328%09red/hsa:2321%09red/hsa:3576%09red/hsa:7704%09red/hsa:4005%09red/hsa:5966%09red/hsa:4616%09red/hsa:4299%09red/hsa:4193%09red/hsa:3087%09red/hsa:4208%09red/hsa:2308%09red
Kaposi sarcoma-associated herpesvirus infection	KEGG PATHWAY	hsa05167	14	186	2.07466e-06	3.11518e-05	CXCL1|PTGS2|PDGFB|CXCL2|CXCL8|JUN|CALML4|PIK3R3|FAS|ANGPT2|VEGFA|LYN|ITPR1|FGF2	http://www.genome.jp/kegg-bin/show_pathway?hsa05167/hsa:3708%09red/hsa:5155%09red/hsa:8503%09red/hsa:2920%09red/hsa:5743%09red/hsa:7422%09red/hsa:3725%09red/hsa:2247%09red/hsa:3576%09red/hsa:2919%09red/hsa:355%09red/hsa:285%09red/hsa:91860%09red/hsa:4067%09red
Gap junction	KEGG PATHWAY	hsa04540	10	88	2.11387e-06	3.11518e-05	PDGFA|PDGFB|GNAQ|PRKACB|CDK1|HTR2B|ITPR1|TUBB2A|GNAI3|TUBB2B	http://www.genome.jp/kegg-bin/show_pathway?hsa04540/hsa:3708%09red/hsa:2773%09red/hsa:5155%09red/hsa:5154%09red/hsa:2776%09red/hsa:347733%09red/hsa:7280%09red/hsa:5567%09red/hsa:983%09red/hsa:3357%09red
TGF-beta signaling pathway	KEGG PATHWAY	hsa04350	10	94	3.63832e-06	5.09365e-05	TGFB2|BMP4|BMP2|SMAD6|GDF7|THBS1|INHBA|BAMBI|INHBC|ID1	http://www.genome.jp/kegg-bin/show_pathway?hsa04350/hsa:650%09red/hsa:3397%09red/hsa:652%09red/hsa:3626%09red/hsa:3624%09red/hsa:4091%09red/hsa:7057%09red/hsa:7042%09red/hsa:151449%09red/hsa:25805%09red
NF-kappa B signaling pathway	KEGG PATHWAY	hsa04064	10	100	6.0379e-06	8.05054e-05	UBE2I|PTGS2|CXCL2|CXCL8|GADD45B|CARD10|PLAU|TNFAIP3|LYN|CSNK2A2	http://www.genome.jp/kegg-bin/show_pathway?hsa04064/hsa:1459%09red/hsa:7128%09red/hsa:2920%09red/hsa:29775%09red/hsa:5328%09red/hsa:3576%09red/hsa:4616%09red/hsa:5743%09red/hsa:4067%09red/hsa:7329%09red
NOD-like receptor signaling pathway	KEGG PATHWAY	hsa04621	13	178	6.48534e-06	8.25407e-05	CCL2|TXN|CXCL2|CXCL8|GBP1|JUN|TNFAIP3|OAS1|VDAC3|TXNIP|CXCL1|ITPR1|RNASEL	http://www.genome.jp/kegg-bin/show_pathway?hsa04621/hsa:3708%09red/hsa:2633%09red/hsa:2920%09red/hsa:3725%09red/hsa:3576%09red/hsa:6041%09red/hsa:6347%09red/hsa:4938%09red/hsa:2919%09red/hsa:7419%09red/hsa:25828%09red/hsa:7128%09red/hsa:10628%09red
Axon guidance	KEGG PATHWAY	hsa04360	13	181	7.67833e-06	9.34753e-05	EPHB1|NCK1|SEMA3F|LIMK2|ENAH|EPHA4|GDF7|PIK3R3|CXCR4|RGS3|SEMA6D|PTCH1|GNAI3	http://www.genome.jp/kegg-bin/show_pathway?hsa04360/hsa:2773%09red/hsa:4690%09red/hsa:8503%09red/hsa:2043%09red/hsa:3985%09red/hsa:6405%09red/hsa:5998%09red/hsa:55740%09red/hsa:2047%09red/hsa:151449%09red/hsa:80031%09red/hsa:7852%09red/hsa:5727%09red
Regulation of actin cytoskeleton	KEGG PATHWAY	hsa04810	14	214	9.43484e-06	0.000110073	PDGFA|PDGFB|LIMK2|ENAH|EZR|FGF2|BRK1|ABI2|FGF18|PIK3R3|CXCR4|PIP4K2A|ITGA2|NCKAP1	http://www.genome.jp/kegg-bin/show_pathway?hsa04810/hsa:8817%09red/hsa:5154%09red/hsa:55845%09red/hsa:10787%09red/hsa:3673%09red/hsa:3985%09red/hsa:2247%09red/hsa:7430%09red/hsa:5155%09red/hsa:7852%09red/hsa:55740%09red/hsa:8503%09red/hsa:10152%09red/hsa:5305%09red
FoxO signaling pathway	KEGG PATHWAY	hsa04068	11	132	1.04963e-05	0.000117558	TGFB2|TNFSF10|BCL2L11|GADD45A|GADD45B|IRS2|FOXO1|PIK3R3|KLF2|FBXO32|MDM2	http://www.genome.jp/kegg-bin/show_pathway?hsa04068/hsa:1647%09red/hsa:10365%09red/hsa:7042%09red/hsa:8503%09red/hsa:8660%09red/hsa:10018%09red/hsa:4616%09red/hsa:4193%09red/hsa:8743%09red/hsa:114907%09red/hsa:2308%09red
Rheumatoid arthritis	KEGG PATHWAY	hsa05323	9	91	1.90668e-05	0.000201287	CCL2|CXCL1|TGFB2|CXCL8|JUN|CSF1|VEGFA|ATP6V0E1|FLT1	http://www.genome.jp/kegg-bin/show_pathway?hsa05323/hsa:8992%09red/hsa:1435%09red/hsa:3725%09red/hsa:2321%09red/hsa:3576%09red/hsa:6347%09red/hsa:2919%09red/hsa:7042%09red/hsa:7422%09red
Renin secretion	KEGG PATHWAY	hsa04924	8	69	1.94098e-05	0.000201287	KCNJ2|GNAQ|PDE1C|CALML4|PRKACB|EDN1|ITPR1|GNAI3	http://www.genome.jp/kegg-bin/show_pathway?hsa04924/hsa:3708%09red/hsa:2773%09red/hsa:2776%09red/hsa:5137%09red/hsa:1906%09red/hsa:3759%09red/hsa:5567%09red/hsa:91860%09red
Melanoma	KEGG PATHWAY	hsa05218	8	72	2.57181e-05	0.000257181	PDGFA|PDGFB|GADD45A|GADD45B|FGF18|PIK3R3|MDM2|FGF2	http://www.genome.jp/kegg-bin/show_pathway?hsa05218/hsa:1647%09red/hsa:8817%09red/hsa:5154%09red/hsa:8503%09red/hsa:2247%09red/hsa:5155%09red/hsa:4616%09red/hsa:4193%09red
Choline metabolism in cancer	KEGG PATHWAY	hsa05231	9	99	3.53038e-05	0.000340864	PDGFA|PLPP3|RALGDS|WASF3|JUN|PDGFB|PIK3R3|RHEB|GPCPD1	http://www.genome.jp/kegg-bin/show_pathway?hsa05231/hsa:5900%09red/hsa:5155%09red/hsa:5154%09red/hsa:8503%09red/hsa:3725%09red/hsa:56261%09red/hsa:6009%09red/hsa:8613%09red/hsa:10810%09red
AGE-RAGE signaling pathway in diabetic complications	KEGG PATHWAY	hsa04933	9	100	3.79806e-05	0.000354485	CCL2|TGFB2|CXCL8|JUN|FOXO1|PIK3R3|EDN1|VEGFA|THBD	http://www.genome.jp/kegg-bin/show_pathway?hsa04933/hsa:8503%09red/hsa:1906%09red/hsa:3725%09red/hsa:3576%09red/hsa:6347%09red/hsa:7056%09red/hsa:7042%09red/hsa:7422%09red/hsa:2308%09red
Apoptosis	KEGG PATHWAY	hsa04210	10	136	7.08114e-05	0.000617526	TNFSF10|BCL2L11|GADD45A|GADD45B|JUN|TNFRSF10A|PIK3R3|MCL1|FAS|ITPR1	http://www.genome.jp/kegg-bin/show_pathway?hsa04210/hsa:1647%09red/hsa:3708%09red/hsa:8503%09red/hsa:4170%09red/hsa:3725%09red/hsa:8797%09red/hsa:10018%09red/hsa:355%09red/hsa:4616%09red/hsa:8743%09red
Human papillomavirus infection	KEGG PATHWAY	hsa05165	16	330	7.29796e-05	0.000617526	TCF4|HEY1|RHEB|VEGFA|PTGS2|LFNG|ITGA2|THBS1|FOXO1|FAS|PIK3R3|PRKACB|ATP6V0E1|MDM2|JAG1|UBR4	http://www.genome.jp/kegg-bin/show_pathway?hsa05165/hsa:3955%09red/hsa:8992%09red/hsa:23462%09red/hsa:8503%09red/hsa:3673%09red/hsa:5743%09red/hsa:7422%09red/hsa:23352%09red/hsa:5567%09red/hsa:7057%09red/hsa:355%09red/hsa:4193%09red/hsa:6009%09red/hsa:182%09red/hsa:6934%09red/hsa:2308%09red
Insulin signaling pathway	KEGG PATHWAY	hsa04910	10	137	7.49852e-05	0.000617526	PPP1R3B|MKNK2|IRS2|CALML4|FOXO1|FASN|PRKACB|SORBS1|PIK3R3|RHEB	http://www.genome.jp/kegg-bin/show_pathway?hsa04910/hsa:2872%09red/hsa:8503%09red/hsa:8660%09red/hsa:5567%09red/hsa:10580%09red/hsa:91860%09red/hsa:6009%09red/hsa:79660%09red/hsa:2194%09red/hsa:2308%09red
Apelin signaling pathway	KEGG PATHWAY	hsa04371	10	137	7.49852e-05	0.000617526	ITPR1|GNAQ|CALML4|MEF2C|MEF2A|KLF2|PRKACB|JAG1|GNAI3|APLN	http://www.genome.jp/kegg-bin/show_pathway?hsa04371/hsa:3708%09red/hsa:2773%09red/hsa:10365%09red/hsa:2776%09red/hsa:5567%09red/hsa:4205%09red/hsa:8862%09red/hsa:91860%09red/hsa:182%09red/hsa:4208%09red
Estrogen signaling pathway	KEGG PATHWAY	hsa04915	10	138	7.93661e-05	0.000634929	GNAQ|JUN|HSP90B1|CALML4|HBEGF|PIK3R3|PRKACB|ITPR1|GNAI3|KRT19	http://www.genome.jp/kegg-bin/show_pathway?hsa04915/hsa:3708%09red/hsa:2773%09red/hsa:2776%09red/hsa:1839%09red/hsa:3880%09red/hsa:3725%09red/hsa:5567%09red/hsa:91860%09red/hsa:8503%09red/hsa:7184%09red
Colorectal cancer	KEGG PATHWAY	hsa05210	8	86	8.23772e-05	0.000640712	TCF4|TGFB2|BCL2L11|RALGDS|GADD45A|GADD45B|JUN|PIK3R3	http://www.genome.jp/kegg-bin/show_pathway?hsa05210/hsa:1647%09red/hsa:5900%09red/hsa:8503%09red/hsa:3725%09red/hsa:10018%09red/hsa:4616%09red/hsa:6934%09red/hsa:7042%09red
IL-17 signaling pathway	KEGG PATHWAY	hsa04657	8	93	0.000136614	0.00103384	CCL2|CXCL1|CXCL2|PTGS2|CXCL8|JUN|HSP90B1|TNFAIP3	http://www.genome.jp/kegg-bin/show_pathway?hsa04657/hsa:7128%09red/hsa:2920%09red/hsa:5743%09red/hsa:3725%09red/hsa:3576%09red/hsa:6347%09red/hsa:2919%09red/hsa:7184%09red
Epithelial cell signaling in Helicobacter pylori infection	KEGG PATHWAY	hsa05120	7	70	0.000151219	0.00111425	CXCL1|CXCL2|CXCL8|JUN|HBEGF|ATP6V0E1|LYN	http://www.genome.jp/kegg-bin/show_pathway?hsa05120/hsa:8992%09red/hsa:1839%09red/hsa:2920%09red/hsa:3725%09red/hsa:3576%09red/hsa:2919%09red/hsa:4067%09red
Oxytocin signaling pathway	KEGG PATHWAY	hsa04921	10	153	0.000176118	0.0012529	PTGS2|GNAQ|KCNJ2|JUN|CALML4|MEF2C|RGS2|PRKACB|ITPR1|GNAI3	http://www.genome.jp/kegg-bin/show_pathway?hsa04921/hsa:3708%09red/hsa:2773%09red/hsa:2776%09red/hsa:5997%09red/hsa:3725%09red/hsa:3759%09red/hsa:5567%09red/hsa:91860%09red/hsa:4208%09red/hsa:5743%09red
Prostate cancer	KEGG PATHWAY	hsa05215	8	97	0.000178986	0.0012529	PDGFA|PDGFB|TCF4|HSP90B1|FOXO1|PIK3R3|PLAU|MDM2	http://www.genome.jp/kegg-bin/show_pathway?hsa05215/hsa:5155%09red/hsa:5154%09red/hsa:8503%09red/hsa:5328%09red/hsa:4193%09red/hsa:6934%09red/hsa:7184%09red/hsa:2308%09red
Gastric acid secretion	KEGG PATHWAY	hsa04971	7	75	0.000224303	0.00149535	KCNJ2|GNAQ|EZR|CALML4|PRKACB|ITPR1|GNAI3	http://www.genome.jp/kegg-bin/show_pathway?hsa04971/hsa:3708%09red/hsa:2773%09red/hsa:2776%09red/hsa:3759%09red/hsa:5567%09red/hsa:7430%09red/hsa:91860%09red
Glioma	KEGG PATHWAY	hsa05214	7	75	0.000224303	0.00149535	PDGFA|PDGFB|GADD45A|GADD45B|CALML4|PIK3R3|MDM2	http://www.genome.jp/kegg-bin/show_pathway?hsa05214/hsa:1647%09red/hsa:5155%09red/hsa:5154%09red/hsa:8503%09red/hsa:4193%09red/hsa:4616%09red/hsa:91860%09red
Wnt signaling pathway	KEGG PATHWAY	hsa04310	10	160	0.000247506	0.00161167	TCF4|PRICKLE2|DKK2|PRKACB|JUN|DKK1|BAMBI|DAAM1|SOX17|CSNK2A2	http://www.genome.jp/kegg-bin/show_pathway?hsa04310/hsa:22943%09red/hsa:23002%09red/hsa:3725%09red/hsa:64321%09red/hsa:166336%09red/hsa:5567%09red/hsa:27123%09red/hsa:1459%09red/hsa:6934%09red/hsa:25805%09red
Chagas disease (American trypanosomiasis)	KEGG PATHWAY	hsa05142	8	103	0.000262315	0.00166928	CCL2|TGFB2|GNAQ|CXCL8|JUN|PIK3R3|FAS|GNAI3	http://www.genome.jp/kegg-bin/show_pathway?hsa05142/hsa:2773%09red/hsa:8503%09red/hsa:3725%09red/hsa:3576%09red/hsa:6347%09red/hsa:355%09red/hsa:7042%09red/hsa:2776%09red
EGFR tyrosine kinase inhibitor resistance	KEGG PATHWAY	hsa01521	7	79	0.000301277	0.00187461	PDGFA|PDGFB|BCL2L11|IL6R|VEGFA|PIK3R3|FGF2	http://www.genome.jp/kegg-bin/show_pathway?hsa01521/hsa:5155%09red/hsa:5154%09red/hsa:8503%09red/hsa:3570%09red/hsa:2247%09red/hsa:10018%09red/hsa:7422%09red
Tight junction	KEGG PATHWAY	hsa04530	10	170	0.000390323	0.00237588	AMOTL1|AMOTL2|MAP3K1|JUN|EZR|ARHGAP17|WHAMM|PRKACB|OCLN|YBX3	http://www.genome.jp/kegg-bin/show_pathway?hsa04530/hsa:123720%09red/hsa:3725%09red/hsa:51421%09red/hsa:100506658%09red/hsa:55114%09red/hsa:5567%09red/hsa:7430%09red/hsa:4214%09red/hsa:154810%09red/hsa:8531%09red
Basal cell carcinoma	KEGG PATHWAY	hsa05217	6	63	0.000569774	0.00335493	TCF4|BMP4|BMP2|GADD45A|GADD45B|PTCH1	http://www.genome.jp/kegg-bin/show_pathway?hsa05217/hsa:1647%09red/hsa:650%09red/hsa:652%09red/hsa:4616%09red/hsa:6934%09red/hsa:5727%09red
Breast cancer	KEGG PATHWAY	hsa05224	9	147	0.000575132	0.00335493	TCF4|GADD45A|GADD45B|JUN|FGF18|PIK3R3|JAG1|FGF2|HEY1	http://www.genome.jp/kegg-bin/show_pathway?hsa05224/hsa:1647%09red/hsa:8817%09red/hsa:23462%09red/hsa:3725%09red/hsa:2247%09red/hsa:4616%09red/hsa:8503%09red/hsa:182%09red/hsa:6934%09red
Bladder cancer	KEGG PATHWAY	hsa05219	5	41	0.000590805	0.00337603	CXCL8|MDM2|VEGFA|HBEGF|THBS1	http://www.genome.jp/kegg-bin/show_pathway?hsa05219/hsa:1839%09red/hsa:7422%09red/hsa:7057%09red/hsa:3576%09red/hsa:4193%09red
AMPK signaling pathway	KEGG PATHWAY	hsa04152	8	120	0.000682388	0.00382137	PFKFB3|IRS2|RAB2A|FOXO1|FASN|HMGCR|PIK3R3|RHEB	http://www.genome.jp/kegg-bin/show_pathway?hsa04152/hsa:8503%09red/hsa:8660%09red/hsa:3156%09red/hsa:6009%09red/hsa:5209%09red/hsa:5862%09red/hsa:2194%09red/hsa:2308%09red
GnRH signaling pathway	KEGG PATHWAY	hsa04912	7	93	0.000751289	0.00412472	GNAQ|MAP3K1|JUN|CALML4|HBEGF|PRKACB|ITPR1	http://www.genome.jp/kegg-bin/show_pathway?hsa04912/hsa:3708%09red/hsa:2776%09red/hsa:1839%09red/hsa:3725%09red/hsa:5567%09red/hsa:4214%09red/hsa:91860%09red
Vasopressin-regulated water reabsorption	KEGG PATHWAY	hsa04962	5	44	0.000792409	0.00426682	RAB11A|VAMP2|DLC1|DYNC1LI2|PRKACB	http://www.genome.jp/kegg-bin/show_pathway?hsa04962/hsa:6844%09red/hsa:1783%09red/hsa:8766%09red/hsa:8655%09red/hsa:5567%09red
Platelet activation	KEGG PATHWAY	hsa04611	8	124	0.000834856	0.00441056	TBXA2R|GNAQ|ITGA2|PIK3R3|PRKACB|LYN|ITPR1|GNAI3	http://www.genome.jp/kegg-bin/show_pathway?hsa04611/hsa:3708%09red/hsa:2773%09red/hsa:6915%09red/hsa:8503%09red/hsa:3673%09red/hsa:5567%09red/hsa:2776%09red/hsa:4067%09red
Chemokine signaling pathway	KEGG PATHWAY	hsa04062	10	190	0.000883934	0.0045211	CCL2|CXCL1|CXCL2|CXCL8|PRKACB|PIK3R3|CXCR4|CX3CL1|LYN|GNAI3	http://www.genome.jp/kegg-bin/show_pathway?hsa04062/hsa:2773%09red/hsa:8503%09red/hsa:2920%09red/hsa:6376%09red/hsa:3576%09red/hsa:6347%09red/hsa:5567%09red/hsa:2919%09red/hsa:4067%09red/hsa:7852%09red
Renal cell carcinoma	KEGG PATHWAY	hsa05211	6	69	0.000888073	0.0045211	EGLN1|JUN|PDGFB|PIK3R3|VEGFA|TGFB2	http://www.genome.jp/kegg-bin/show_pathway?hsa05211/hsa:5155%09red/hsa:8503%09red/hsa:3725%09red/hsa:7042%09red/hsa:7422%09red/hsa:54583%09red
Sphingolipid metabolism	KEGG PATHWAY	hsa00600	5	47	0.00104132	0.00520659	ACER2|ACER3|PLPP3|SPTLC2|UGCG	http://www.genome.jp/kegg-bin/show_pathway?hsa00600/hsa:340485%09red/hsa:9517%09red/hsa:55331%09red/hsa:8613%09red/hsa:7357%09red
p53 signaling pathway	KEGG PATHWAY	hsa04115	6	72	0.00109128	0.00536067	FAS|GADD45B|THBS1|CDK1|GADD45A|MDM2	http://www.genome.jp/kegg-bin/show_pathway?hsa04115/hsa:1647%09red/hsa:983%09red/hsa:7057%09red/hsa:355%09red/hsa:4616%09red/hsa:4193%09red
Melanogenesis	KEGG PATHWAY	hsa04916	7	101	0.00118249	0.00570857	TCF4|GNAQ|CALML4|PRKACB|EDN1|KITLG|GNAI3	http://www.genome.jp/kegg-bin/show_pathway?hsa04916/hsa:2773%09red/hsa:2776%09red/hsa:1906%09red/hsa:5567%09red/hsa:91860%09red/hsa:6934%09red/hsa:4254%09red
Epstein-Barr virus infection	KEGG PATHWAY	hsa05169	10	201	0.00132356	0.00609697	BCL2L11|GADD45A|GADD45B|JUN|TNFAIP3|OAS1|PIK3R3|FAS|MDM2|LYN	http://www.genome.jp/kegg-bin/show_pathway?hsa05169/hsa:1647%09red/hsa:7128%09red/hsa:3725%09red/hsa:10018%09red/hsa:4938%09red/hsa:355%09red/hsa:4616%09red/hsa:4193%09red/hsa:8503%09red/hsa:4067%09red
Pancreatic cancer	KEGG PATHWAY	hsa05212	6	75	0.00132836	0.00609697	TGFB2|RALGDS|GADD45A|GADD45B|VEGFA|PIK3R3	http://www.genome.jp/kegg-bin/show_pathway?hsa05212/hsa:1647%09red/hsa:5900%09red/hsa:8503%09red/hsa:4616%09red/hsa:7422%09red/hsa:7042%09red
cGMP-PKG signaling pathway	KEGG PATHWAY	hsa04022	9	167	0.00135004	0.00609697	GNAQ|IRS2|CALML4|MEF2C|MEF2A|RGS2|VDAC3|ITPR1|GNAI3	http://www.genome.jp/kegg-bin/show_pathway?hsa04022/hsa:3708%09red/hsa:2773%09red/hsa:2776%09red/hsa:8660%09red/hsa:5997%09red/hsa:4205%09red/hsa:7419%09red/hsa:91860%09red/hsa:4208%09red
Influenza A	KEGG PATHWAY	hsa05164	9	167	0.00135004	0.00609697	CCL2|RAB11A|TNFSF10|CXCL8|OAS1|TNFRSF10A|PIK3R3|FAS|RNASEL	http://www.genome.jp/kegg-bin/show_pathway?hsa05164/hsa:8503%09red/hsa:8766%09red/hsa:8797%09red/hsa:3576%09red/hsa:6347%09red/hsa:4938%09red/hsa:355%09red/hsa:6041%09red/hsa:8743%09red
Mineral absorption	KEGG PATHWAY	hsa04978	5	53	0.00170696	0.00758648	FTH1|STEAP2|HMOX1|SLC40A1|HMOX2	http://www.genome.jp/kegg-bin/show_pathway?hsa04978/hsa:2495%09red/hsa:3163%09red/hsa:30061%09red/hsa:3162%09red/hsa:261729%09red
Signaling pathways regulating pluripotency of stem cells	KEGG PATHWAY	hsa04550	8	140	0.00173909	0.0076085	BMP4|PCGF5|KLF4|ID1|INHBA|INHBC|PIK3R3|FGF2	http://www.genome.jp/kegg-bin/show_pathway?hsa04550/hsa:3397%09red/hsa:652%09red/hsa:8503%09red/hsa:9314%09red/hsa:3626%09red/hsa:2247%09red/hsa:84333%09red/hsa:3624%09red
Human immunodeficiency virus 1 infection	KEGG PATHWAY	hsa05170	10	212	0.00192674	0.00829902	GNAQ|LIMK2|FAS|JUN|CALML4|CDK1|PIK3R3|CXCR4|ITPR1|GNAI3	http://www.genome.jp/kegg-bin/show_pathway?hsa05170/hsa:3708%09red/hsa:2773%09red/hsa:983%09red/hsa:2776%09red/hsa:3725%09red/hsa:3985%09red/hsa:355%09red/hsa:91860%09red/hsa:8503%09red/hsa:7852%09red
Pathogenic Escherichia coli infection	KEGG PATHWAY	hsa05130	5	55	0.00198584	0.00829902	OCLN|TUBB2A|NCK1|EZR|TUBB2B	http://www.genome.jp/kegg-bin/show_pathway?hsa05130/hsa:7280%09red/hsa:7430%09red/hsa:4690%09red/hsa:347733%09red/hsa:100506658%09red
Regulation of lipolysis in adipocytes	KEGG PATHWAY	hsa04923	5	55	0.00198584	0.00829902	PTGS2|PIK3R3|GNAI3|IRS2|PRKACB	http://www.genome.jp/kegg-bin/show_pathway?hsa04923/hsa:5743%09red/hsa:5567%09red/hsa:8503%09red/hsa:8660%09red/hsa:2773%09red
Phospholipase D signaling pathway	KEGG PATHWAY	hsa04072	8	148	0.00241619	0.00994901	PDGFA|PLPP3|RALGDS|CXCL8|PDGFB|PIK3R3|KITLG|RHEB	http://www.genome.jp/kegg-bin/show_pathway?hsa04072/hsa:5900%09red/hsa:5155%09red/hsa:5154%09red/hsa:8503%09red/hsa:3576%09red/hsa:6009%09red/hsa:8613%09red/hsa:4254%09red
Gastric cancer	KEGG PATHWAY	hsa05226	8	149	0.00251358	0.0102	TCF4|TGFB2|RARB|GADD45A|GADD45B|FGF18|PIK3R3|FGF2	http://www.genome.jp/kegg-bin/show_pathway?hsa05226/hsa:1647%09red/hsa:8817%09red/hsa:8503%09red/hsa:5915%09red/hsa:2247%09red/hsa:4616%09red/hsa:6934%09red/hsa:7042%09red
Neurotrophin signaling pathway	KEGG PATHWAY	hsa04722	7	119	0.00285243	0.011249	MAP3K1|JUN|CALML4|PIK3R3|SH2B3|IRAK2|BDNF	http://www.genome.jp/kegg-bin/show_pathway?hsa04722/hsa:8503%09red/hsa:3725%09red/hsa:10019%09red/hsa:4214%09red/hsa:91860%09red/hsa:3656%09red/hsa:627%09red
Thyroid hormone signaling pathway	KEGG PATHWAY	hsa04919	7	119	0.00285243	0.011249	BMP4|TBC1D4|FOXO1|PIK3R3|PRKACB|MDM2|RHEB	http://www.genome.jp/kegg-bin/show_pathway?hsa04919/hsa:652%09red/hsa:8503%09red/hsa:9882%09red/hsa:5567%09red/hsa:4193%09red/hsa:6009%09red/hsa:2308%09red
Ribosome	KEGG PATHWAY	hsa03010	8	153	0.00293425	0.011411	RPS11|RPS10|RPL38|RPS27L|RPLP2|RPL27A|RPL14|MRPS15	http://www.genome.jp/kegg-bin/show_pathway?hsa03010/hsa:6181%09red/hsa:6157%09red/hsa:6204%09red/hsa:6205%09red/hsa:64960%09red/hsa:6169%09red/hsa:51065%09red/hsa:9045%09red
Hippo signaling pathway	KEGG PATHWAY	hsa04390	8	154	0.00304752	0.0116891	TCF4|TGFB2|BMP4|BMP2|GDF7|ID1|FRMD6|AJUBA	http://www.genome.jp/kegg-bin/show_pathway?hsa04390/hsa:650%09red/hsa:3397%09red/hsa:652%09red/hsa:122786%09red/hsa:84962%09red/hsa:151449%09red/hsa:6934%09red/hsa:7042%09red
Thyroid cancer	KEGG PATHWAY	hsa05216	4	37	0.0031632	0.0119689	GADD45A|GADD45B|TFG|TCF4	http://www.genome.jp/kegg-bin/show_pathway?hsa05216/hsa:1647%09red/hsa:10342%09red/hsa:6934%09red/hsa:4616%09red
Calcium signaling pathway	KEGG PATHWAY	hsa04020	9	193	0.00342576	0.0127895	TBXA2R|GNAQ|PDE1C|CXCR4|CALML4|PRKACB|HTR2B|VDAC3|ITPR1	http://www.genome.jp/kegg-bin/show_pathway?hsa04020/hsa:3708%09red/hsa:2776%09red/hsa:5137%09red/hsa:5567%09red/hsa:3357%09red/hsa:7419%09red/hsa:91860%09red/hsa:6915%09red/hsa:7852%09red
Small cell lung cancer	KEGG PATHWAY	hsa05222	6	93	0.00366892	0.0135171	PTGS2|RARB|GADD45A|ITGA2|PIK3R3|GADD45B	http://www.genome.jp/kegg-bin/show_pathway?hsa05222/hsa:1647%09red/hsa:8503%09red/hsa:5915%09red/hsa:3673%09red/hsa:5743%09red/hsa:4616%09red
Amoebiasis	KEGG PATHWAY	hsa05146	6	95	0.00404829	0.0144352	CXCL1|TGFB2|GNAQ|CXCL8|PIK3R3|PRKACB	http://www.genome.jp/kegg-bin/show_pathway?hsa05146/hsa:8503%09red/hsa:3576%09red/hsa:5567%09red/hsa:2919%09red/hsa:7042%09red/hsa:2776%09red
Ferroptosis	KEGG PATHWAY	hsa04216	4	40	0.00409456	0.0144352	VDAC3|FTH1|HMOX1|SLC40A1	http://www.genome.jp/kegg-bin/show_pathway?hsa04216/hsa:30061%09red/hsa:2495%09red/hsa:3162%09red/hsa:7419%09red
Non-small cell lung cancer	KEGG PATHWAY	hsa05223	5	66	0.00414473	0.0144352	GADD45A|RASSF3|RARB|PIK3R3|GADD45B	http://www.genome.jp/kegg-bin/show_pathway?hsa05223/hsa:1647%09red/hsa:83593%09red/hsa:8503%09red/hsa:4616%09red/hsa:5915%09red
Focal adhesion	KEGG PATHWAY	hsa04510	9	199	0.00414843	0.0144352	PGF|PDGFA|PDGFB|ITGA2|JUN|THBS1|PIK3R3|VEGFA|FLT1	http://www.genome.jp/kegg-bin/show_pathway?hsa04510/hsa:5228%09red/hsa:5155%09red/hsa:5154%09red/hsa:8503%09red/hsa:3673%09red/hsa:3725%09red/hsa:2321%09red/hsa:7057%09red/hsa:7422%09red
Autophagy - animal	KEGG PATHWAY	hsa04140	7	128	0.00417588	0.0144352	RHEB|DDIT4|RUBCN|IRS2|PIK3R3|PRKACB|ITPR1	http://www.genome.jp/kegg-bin/show_pathway?hsa04140/hsa:3708%09red/hsa:8503%09red/hsa:8660%09red/hsa:9711%09red/hsa:5567%09red/hsa:54541%09red/hsa:6009%09red
Viral carcinogenesis	KEGG PATHWAY	hsa05203	9	201	0.00441407	0.0150724	JUN|CDK1|PIK3R3|REL|PRKACB|VDAC3|MDM2|LYN|UBR4	http://www.genome.jp/kegg-bin/show_pathway?hsa05203/hsa:983%09red/hsa:8503%09red/hsa:3725%09red/hsa:23352%09red/hsa:5567%09red/hsa:5966%09red/hsa:7419%09red/hsa:4193%09red/hsa:4067%09red
Endocrine resistance	KEGG PATHWAY	hsa01522	6	98	0.0046707	0.0157566	JUN|HBEGF|PIK3R3|PRKACB|MDM2|JAG1	http://www.genome.jp/kegg-bin/show_pathway?hsa01522/hsa:8503%09red/hsa:1839%09red/hsa:3725%09red/hsa:5567%09red/hsa:4193%09red/hsa:182%09red
Phosphatidylinositol signaling system	KEGG PATHWAY	hsa04070	6	99	0.00489301	0.01631	CALML4|PIK3C2B|PIK3R3|SYNJ2|ITPR1|PIP4K2A	http://www.genome.jp/kegg-bin/show_pathway?hsa04070/hsa:3708%09red/hsa:8503%09red/hsa:5287%09red/hsa:8871%09red/hsa:91860%09red/hsa:5305%09red
Inflammatory mediator regulation of TRP channels	KEGG PATHWAY	hsa04750	6	100	0.00512299	0.0168757	GNAQ|HTR2B|CALML4|PIK3R3|PRKACB|ITPR1	http://www.genome.jp/kegg-bin/show_pathway?hsa04750/hsa:3708%09red/hsa:2776%09red/hsa:5567%09red/hsa:3357%09red/hsa:91860%09red/hsa:8503%09red
C-type lectin receptor signaling pathway	KEGG PATHWAY	hsa04625	6	104	0.00612268	0.0199343	PTGS2|JUN|CALML4|PIK3R3|MDM2|ITPR1	http://www.genome.jp/kegg-bin/show_pathway?hsa04625/hsa:3708%09red/hsa:8503%09red/hsa:4193%09red/hsa:5743%09red/hsa:3725%09red/hsa:91860%09red
cAMP signaling pathway	KEGG PATHWAY	hsa04024	9	214	0.00647852	0.0208504	BDNF|JUN|CALML4|PIK3R3|PRKACB|EDN1|PDE4B|PTCH1|GNAI3	http://www.genome.jp/kegg-bin/show_pathway?hsa04024/hsa:2773%09red/hsa:8503%09red/hsa:5142%09red/hsa:1906%09red/hsa:3725%09red/hsa:5567%09red/hsa:91860%09red/hsa:627%09red/hsa:5727%09red
Biosynthesis of amino acids	KEGG PATHWAY	hsa01230	5	75	0.00686708	0.0218498	PSAT1|ENO1|PRPS2|ASNS|PGK1	http://www.genome.jp/kegg-bin/show_pathway?hsa01230/hsa:2023%09red/hsa:5634%09red/hsa:29968%09red/hsa:5230%09red/hsa:440%09red
Chronic myeloid leukemia	KEGG PATHWAY	hsa05220	5	76	0.00723147	0.0225783	GADD45A|MDM2|PIK3R3|GADD45B|TGFB2	http://www.genome.jp/kegg-bin/show_pathway?hsa05220/hsa:1647%09red/hsa:7042%09red/hsa:8503%09red/hsa:4616%09red/hsa:4193%09red
Insulin resistance	KEGG PATHWAY	hsa04931	6	108	0.00725731	0.0225783	PPP1R3B|TBC1D4|IRS2|FOXO1|PIK3R3|TRIB3	http://www.genome.jp/kegg-bin/show_pathway?hsa04931/hsa:8503%09red/hsa:8660%09red/hsa:57761%09red/hsa:9882%09red/hsa:79660%09red/hsa:2308%09red
Malaria	KEGG PATHWAY	hsa05144	4	49	0.0079557	0.0239526	CCL2|CXCL8|TGFB2|THBS1	http://www.genome.jp/kegg-bin/show_pathway?hsa05144/hsa:6347%09red/hsa:7057%09red/hsa:3576%09red/hsa:7042%09red
Cocaine addiction	KEGG PATHWAY	hsa05030	4	49	0.0079557	0.0239526	BDNF|JUN|GNAI3|PRKACB	http://www.genome.jp/kegg-bin/show_pathway?hsa05030/hsa:2773%09red/hsa:3725%09red/hsa:627%09red/hsa:5567%09red
Ovarian steroidogenesis	KEGG PATHWAY	hsa04913	4	49	0.0079557	0.0239526	CYP1A1|LDLR|PRKACB|PTGS2	http://www.genome.jp/kegg-bin/show_pathway?hsa04913/hsa:5743%09red/hsa:3949%09red/hsa:5567%09red/hsa:1543%09red
Cholesterol metabolism	KEGG PATHWAY	hsa04979	4	50	0.00849322	0.0248981	VDAC3|LDLR|ANGPTL4|LIPG	http://www.genome.jp/kegg-bin/show_pathway?hsa04979/hsa:51129%09red/hsa:3949%09red/hsa:7419%09red/hsa:9388%09red
Cholinergic synapse	KEGG PATHWAY	hsa04725	6	112	0.00853651	0.0248981	KCNJ2|GNAQ|PIK3R3|PRKACB|ITPR1|GNAI3	http://www.genome.jp/kegg-bin/show_pathway?hsa04725/hsa:3708%09red/hsa:2773%09red/hsa:8503%09red/hsa:3759%09red/hsa:5567%09red/hsa:2776%09red
Leukocyte transendothelial migration	KEGG PATHWAY	hsa04670	6	112	0.00853651	0.0248981	RASSF3|EZR|PIK3R3|CXCR4|OCLN|GNAI3	http://www.genome.jp/kegg-bin/show_pathway?hsa04670/hsa:2773%09red/hsa:8503%09red/hsa:100506658%09red/hsa:7430%09red/hsa:83593%09red/hsa:7852%09red
Non-alcoholic fatty liver disease (NAFLD)	KEGG PATHWAY	hsa04932	7	149	0.00902232	0.0260438	BCL2L11|CXCL8|JUN|IRS2|IL6R|PIK3R3|FAS	http://www.genome.jp/kegg-bin/show_pathway?hsa04932/hsa:3570%09red/hsa:8503%09red/hsa:8660%09red/hsa:3725%09red/hsa:3576%09red/hsa:10018%09red/hsa:355%09red
Glutamatergic synapse	KEGG PATHWAY	hsa04724	6	114	0.00923329	0.0263808	ITPR1|GNAQ|PRKACB|GLS|SHANK3|GNAI3	http://www.genome.jp/kegg-bin/show_pathway?hsa04724/hsa:3708%09red/hsa:2773%09red/hsa:2776%09red/hsa:27165%09red/hsa:5567%09red/hsa:85358%09red
Serotonergic synapse	KEGG PATHWAY	hsa04726	6	115	0.00959649	0.0271416	PTGS2|GNAQ|HTR2B|PRKACB|ITPR1|GNAI3	http://www.genome.jp/kegg-bin/show_pathway?hsa04726/hsa:3708%09red/hsa:2773%09red/hsa:2776%09red/hsa:5743%09red/hsa:5567%09red/hsa:3357%09red
Phagosome	KEGG PATHWAY	hsa04145	7	152	0.00995588	0.0278765	ITGA2|STX7|THBS1|DYNC1LI2|ATP6V0E1|TUBB2A|TUBB2B	http://www.genome.jp/kegg-bin/show_pathway?hsa04145/hsa:7280%09red/hsa:8992%09red/hsa:347733%09red/hsa:8417%09red/hsa:3673%09red/hsa:1783%09red/hsa:7057%09red
Salmonella infection	KEGG PATHWAY	hsa05132	5	83	0.0101667	0.028185	CXCL1|CXCL8|CXCL2|JUN|DYNC1LI2	http://www.genome.jp/kegg-bin/show_pathway?hsa05132/hsa:1783%09red/hsa:3725%09red/hsa:3576%09red/hsa:2919%09red/hsa:2920%09red
Carbon metabolism	KEGG PATHWAY	hsa01200	6	117	0.0103532	0.0284206	PSAT1|PRPS2|ADH5|SUCLG2|ENO1|PGK1	http://www.genome.jp/kegg-bin/show_pathway?hsa01200/hsa:2023%09red/hsa:8801%09red/hsa:5634%09red/hsa:128%09red/hsa:29968%09red/hsa:5230%09red
Hepatitis C	KEGG PATHWAY	hsa05160	7	155	0.010958	0.029737	FAS|OAS1|LDLR|PIK3R3|OCLN|RNASEL|IFIT1	http://www.genome.jp/kegg-bin/show_pathway?hsa05160/hsa:8503%09red/hsa:3949%09red/hsa:3434%09red/hsa:100506658%09red/hsa:6041%09red/hsa:4938%09red/hsa:355%09red
ErbB signaling pathway	KEGG PATHWAY	hsa04012	5	85	0.0111357	0.029737	PIK3R3|ABL2|JUN|NCK1|HBEGF	http://www.genome.jp/kegg-bin/show_pathway?hsa04012/hsa:3725%09red/hsa:4690%09red/hsa:8503%09red/hsa:27%09red/hsa:1839%09red
Sphingolipid signaling pathway	KEGG PATHWAY	hsa04071	6	119	0.0111514	0.029737	ACER2|GNAQ|S1PR3|PIK3R3|SPTLC2|GNAI3	http://www.genome.jp/kegg-bin/show_pathway?hsa04071/hsa:2773%09red/hsa:2776%09red/hsa:1903%09red/hsa:340485%09red/hsa:8503%09red/hsa:9517%09red
Legionellosis	KEGG PATHWAY	hsa05134	4	55	0.0115363	0.0304732	CXCL1|SAR1A|CXCL2|CXCL8	http://www.genome.jp/kegg-bin/show_pathway?hsa05134/hsa:56681%09red/hsa:3576%09red/hsa:2919%09red/hsa:2920%09red
Longevity regulating pathway	KEGG PATHWAY	hsa04211	5	89	0.0132588	0.0346959	FOXO1|RHEB|PIK3R3|IRS2|PRKACB	http://www.genome.jp/kegg-bin/show_pathway?hsa04211/hsa:6009%09red/hsa:5567%09red/hsa:8503%09red/hsa:8660%09red/hsa:2308%09red
Necroptosis	KEGG PATHWAY	hsa04217	7	162	0.0135777	0.0350329	TNFSF10|FAS|TNFAIP3|TNFRSF10A|MLKL|VDAC3|FTH1	http://www.genome.jp/kegg-bin/show_pathway?hsa04217/hsa:7128%09red/hsa:197259%09red/hsa:8797%09red/hsa:355%09red/hsa:7419%09red/hsa:2495%09red/hsa:8743%09red
Endometrial cancer	KEGG PATHWAY	hsa05213	4	58	0.013659	0.0350329	GADD45A|GADD45B|PIK3R3|TCF4	http://www.genome.jp/kegg-bin/show_pathway?hsa05213/hsa:1647%09red/hsa:8503%09red/hsa:6934%09red/hsa:4616%09red
Salivary secretion	KEGG PATHWAY	hsa04970	5	90	0.0138293	0.0350329	PRKACB|VAMP2|GNAQ|ITPR1|CALML4	http://www.genome.jp/kegg-bin/show_pathway?hsa04970/hsa:6844%09red/hsa:3708%09red/hsa:5567%09red/hsa:2776%09red/hsa:91860%09red
Hepatitis B	KEGG PATHWAY	hsa05161	7	163	0.0139855	0.0350329	TGFB2|CXCL8|MAP3K1|JUN|PIK3R3|FAS|VDAC3	http://www.genome.jp/kegg-bin/show_pathway?hsa05161/hsa:8503%09red/hsa:3725%09red/hsa:3576%09red/hsa:4214%09red/hsa:355%09red/hsa:7042%09red/hsa:7419%09red
Endocytosis	KEGG PATHWAY	hsa04144	9	244	0.0140132	0.0350329	CAPZA2|RAB11FIP1|DNAJC6|RNF41|PSD3|LDLR|CXCR4|MDM2|RAB11A	http://www.genome.jp/kegg-bin/show_pathway?hsa04144/hsa:80223%09red/hsa:23362%09red/hsa:10193%09red/hsa:830%09red/hsa:8766%09red/hsa:3949%09red/hsa:7852%09red/hsa:4193%09red/hsa:9829%09red
Morphine addiction	KEGG PATHWAY	hsa05032	5	91	0.014416	0.0357212	PDE1C|PDE4B|PDE7B|GNAI3|PRKACB	http://www.genome.jp/kegg-bin/show_pathway?hsa05032/hsa:2773%09red/hsa:5567%09red/hsa:5137%09red/hsa:5142%09red/hsa:27115%09red
Long-term depression	KEGG PATHWAY	hsa04730	4	60	0.015203	0.0373408	LYN|ITPR1|GNAQ|GNAI3	http://www.genome.jp/kegg-bin/show_pathway?hsa04730/hsa:3708%09red/hsa:2773%09red/hsa:4067%09red/hsa:2776%09red
Hepatocellular carcinoma	KEGG PATHWAY	hsa05225	7	168	0.0161569	0.0390811	TCF4|TGFB2|PHF10|GADD45A|GADD45B|HMOX1|PIK3R3	http://www.genome.jp/kegg-bin/show_pathway?hsa05225/hsa:1647%09red/hsa:8503%09red/hsa:4616%09red/hsa:3162%09red/hsa:55274%09red/hsa:6934%09red/hsa:7042%09red
Fc gamma R-mediated phagocytosis	KEGG PATHWAY	hsa04666	5	94	0.0162759	0.0390811	LIMK2|PLPP3|PIK3R3|LYN|WASF3	http://www.genome.jp/kegg-bin/show_pathway?hsa04666/hsa:4067%09red/hsa:8503%09red/hsa:3985%09red/hsa:8613%09red/hsa:10810%09red
Relaxin signaling pathway	KEGG PATHWAY	hsa04926	6	130	0.0163303	0.0390811	JUN|PIK3R3|PRKACB|EDN1|VEGFA|GNAI3	http://www.genome.jp/kegg-bin/show_pathway?hsa04926/hsa:2773%09red/hsa:8503%09red/hsa:1906%09red/hsa:3725%09red/hsa:5567%09red/hsa:7422%09red
Longevity regulating pathway - multiple species	KEGG PATHWAY	hsa04213	4	62	0.0168528	0.0399897	FOXO1|PIK3R3|IRS2|PRKACB	http://www.genome.jp/kegg-bin/show_pathway?hsa04213/hsa:5567%09red/hsa:8503%09red/hsa:8660%09red/hsa:2308%09red
Vascular smooth muscle contraction	KEGG PATHWAY	hsa04270	6	132	0.017424	0.0407135	ARHGEF11|GNAQ|CALML4|PRKACB|EDN1|ITPR1	http://www.genome.jp/kegg-bin/show_pathway?hsa04270/hsa:3708%09red/hsa:2776%09red/hsa:5567%09red/hsa:1906%09red/hsa:9826%09red/hsa:91860%09red
SNARE interactions in vesicular transport	KEGG PATHWAY	hsa04130	3	34	0.0174486	0.0407135	STX3|VAMP2|STX7	http://www.genome.jp/kegg-bin/show_pathway?hsa04130/hsa:6844%09red/hsa:6809%09red/hsa:8417%09red
Circadian entrainment	KEGG PATHWAY	hsa04713	5	97	0.0182887	0.0423211	PRKACB|ITPR1|GNAI3|GNAQ|CALML4	http://www.genome.jp/kegg-bin/show_pathway?hsa04713/hsa:3708%09red/hsa:2773%09red/hsa:5567%09red/hsa:2776%09red/hsa:91860%09red
Aldosterone synthesis and secretion	KEGG PATHWAY	hsa04925	5	98	0.0189945	0.0435939	PRKACB|LDLR|ITPR1|GNAQ|CALML4	http://www.genome.jp/kegg-bin/show_pathway?hsa04925/hsa:3708%09red/hsa:5567%09red/hsa:3949%09red/hsa:2776%09red/hsa:91860%09red
Cortisol synthesis and secretion	KEGG PATHWAY	hsa04927	4	65	0.01953	0.0444585	LDLR|ITPR1|GNAQ|PRKACB	http://www.genome.jp/kegg-bin/show_pathway?hsa04927/hsa:3708%09red/hsa:5567%09red/hsa:3949%09red/hsa:2776%09red
Measles	KEGG PATHWAY	hsa05162	6	138	0.0210043	0.0474291	FAS|JUN|TNFAIP3|OAS1|PIK3R3|CSNK2A2	http://www.genome.jp/kegg-bin/show_pathway?hsa05162/hsa:8503%09red/hsa:3725%09red/hsa:4938%09red/hsa:355%09red/hsa:7128%09red/hsa:1459%09red
Long-term potentiation	KEGG PATHWAY	hsa04720	4	67	0.0214524	0.0480533	PRKACB|ITPR1|GNAQ|CALML4	http://www.genome.jp/kegg-bin/show_pathway?hsa04720/hsa:3708%09red/hsa:5567%09red/hsa:2776%09red/hsa:91860%09red
Glucagon signaling pathway	KEGG PATHWAY	hsa04922	5	106	0.0252889	0.0561977	PRKACB|FOXO1|ITPR1|GNAQ|CALML4	http://www.genome.jp/kegg-bin/show_pathway?hsa04922/hsa:3708%09red/hsa:5567%09red/hsa:91860%09red/hsa:2776%09red/hsa:2308%09red
Adherens junction	KEGG PATHWAY	hsa04520	4	72	0.0267504	0.0589773	SORBS1|TCF4|CSNK2A2|WASF3	http://www.genome.jp/kegg-bin/show_pathway?hsa04520/hsa:10580%09red/hsa:1459%09red/hsa:6934%09red/hsa:10810%09red
Thyroid hormone synthesis	KEGG PATHWAY	hsa04918	4	74	0.0290696	0.0635897	ITPR1|GNAQ|HSP90B1|PRKACB	http://www.genome.jp/kegg-bin/show_pathway?hsa04918/hsa:3708%09red/hsa:5567%09red/hsa:2776%09red/hsa:7184%09red
Pertussis	KEGG PATHWAY	hsa05133	4	76	0.0315043	0.0683814	CXCL8|JUN|GNAI3|CALML4	http://www.genome.jp/kegg-bin/show_pathway?hsa05133/hsa:2773%09red/hsa:3725%09red/hsa:3576%09red/hsa:91860%09red
Cushing syndrome	KEGG PATHWAY	hsa04934	6	155	0.0337583	0.0727102	TCF4|GNAQ|LDLR|PRKACB|ITPR1|GNAI3	http://www.genome.jp/kegg-bin/show_pathway?hsa04934/hsa:3708%09red/hsa:2773%09red/hsa:2776%09red/hsa:3949%09red/hsa:5567%09red/hsa:6934%09red
Complement and coagulation cascades	KEGG PATHWAY	hsa04610	4	79	0.0353745	0.0756097	PLAUR|THBD|PLAU|F2RL2	http://www.genome.jp/kegg-bin/show_pathway?hsa04610/hsa:7056%09red/hsa:5328%09red/hsa:5329%09red/hsa:2151%09red
Ether lipid metabolism	KEGG PATHWAY	hsa00565	3	47	0.0382448	0.0811254	PLPP3|AGPS|LPCAT1	http://www.genome.jp/kegg-bin/show_pathway?hsa00565/hsa:8540%09red/hsa:8613%09red/hsa:79888%09red
Yersinia infection	KEGG PATHWAY	hsa05135	5	121	0.0403657	0.0849803	CCL2|ARHGEF28|PIK3R3|JUN|CXCL8	http://www.genome.jp/kegg-bin/show_pathway?hsa05135/hsa:6347%09red/hsa:8503%09red/hsa:3725%09red/hsa:64283%09red/hsa:3576%09red
Cell cycle	KEGG PATHWAY	hsa04110	5	124	0.0439145	0.0917616	CDK1|MDM2|GADD45B|TGFB2|GADD45A	http://www.genome.jp/kegg-bin/show_pathway?hsa04110/hsa:1647%09red/hsa:983%09red/hsa:7042%09red/hsa:4616%09red/hsa:4193%09red
Endocrine and other factor-regulated calcium reabsorption	KEGG PATHWAY	hsa04961	3	50	0.0442616	0.0918018	RAB11A|GNAQ|PRKACB	http://www.genome.jp/kegg-bin/show_pathway?hsa04961/hsa:5567%09red/hsa:2776%09red/hsa:8766%09red
Osteoclast differentiation	KEGG PATHWAY	hsa04380	5	128	0.0489283	0.099538	FHL2|PIK3R3|TGFB2|JUN|CSF1	http://www.genome.jp/kegg-bin/show_pathway?hsa04380/hsa:3725%09red/hsa:2274%09red/hsa:8503%09red/hsa:1435%09red/hsa:7042%09red
Terpenoid backbone biosynthesis	KEGG PATHWAY	hsa00900	2	22	0.049058	0.099538	IDI1|HMGCR	http://www.genome.jp/kegg-bin/show_pathway?hsa00900/hsa:3156%09red/hsa:3422%09red
Other types of O-glycan biosynthesis	KEGG PATHWAY	hsa00514	2	22	0.049058	0.099538	LFNG|ST6GAL1	http://www.genome.jp/kegg-bin/show_pathway?hsa00514/hsa:3955%09red/hsa:6480%09red
--------------------
#Term	Database	ID	Input number	Background number	P-Value	Corrected P-Value	Input	Hyperlink
--------------------
#Term	Database	ID	Input number	Background number	P-Value	Corrected P-Value	Input	Hyperlink
--------------------

## Sheet: Supplementary Table 3
Supplementary Table 3 GO biological process enrichment analysis for differentially expressed genes after the stimulation of apple procyanidin oligomers in HUVECs.
#Term	Database	ID	Input number	Background number	P-Value	Corrected P-Value	Input	Hyperlink						terms
negative regulation of transcription by RNA polymerase II	Gene Ontology	GO:0000122	64	832	3.50249e-25	2.42373e-22	ID1|AKIRIN2|SMAD6|SMAD1|TLE4|DACH1|FOXO1|TBX1|NRARP|REL|TRIB3|TXNIP|DKK1|PAWR|SOX18|KLF11|KLF10|ANKRD1|BHLHE40|BACH2|ZBTB18|JUN|FHL2|KLF4|KLF2|EDN1|CITED2|HEY1|AJUBA|TCF4|NR3C1|HHEX|NFIB|IRF2BPL|ZNF366|ENO1|RARB|VEGFA|ZBTB21|SATB1|GATA6|MDM2|BMP4|GATA3|ZBTB16|UBE2I|CYP1A1|PPP1R13L|BMP2|JDP2|EZR|E2F8|MEF2C|DDX5|MEF2A|MAFK|PURG|CREM|GADD45A|TAF9B|BCL6B|PTCH1|HIVEP1|YBX3	http://amigo.geneontology.org/amigo/term/GO:0000122						biological_process
angiogenesis	Gene Ontology	GO:0001525	31	238	1.56747e-18	6.02605e-16	AMOTL1|CCL2|AMOTL2|RASIP1|PTGS2|NRCAM|SOX18|TBX1|ACKR3|MEOX2|FLT1|PGF|JUN|SOX17|FGF18|ANGPT2|JAG1|TGFBR3|PDGFA|EPHB1|VEGFA|APLN|RHOB|APOLD1|HEY1|GJA5|CXCL8|HMOX1|ID1|ANGPTL4|ESM1	http://amigo.geneontology.org/amigo/term/GO:0001525						biological_process
positive regulation of transcription by RNA polymerase II	Gene Ontology	GO:0045944	62	1159	5.2246e-17	1.80771e-14	SOX13|PHF10|AKIRIN2|SMAD6|SMAD1|ATAD2|FOXO1|TBX1|RFX2|REL|MAFB|SOX17|MAFF|SOX18|HEY1|KLF10|LHX6|ZBTB18|JUN|HOXA5|GATA3|INHBA|MEOX2|KLF4|KLF2|EDN1|CITED2|JAG1|RNASEL|TCF4|NR3C1|GABPB1|NFIB|TET1|RGCC|KLF11|IRF2BPL|CX3CL1|RARB|VEGFA|NUCKS1|GATA6|HHEX|FGF2|SLC40A1|BMP2|CYP1A1|EGLN1|BMP4|PCGF5|NCK1|SOX4|PKD2|LMO2|IER2|E2F8|MEF2C|MEF2A|CREM|IER5|ZMIZ1|HIVEP1	http://amigo.geneontology.org/amigo/term/GO:0045944						biological_process
signal transduction	Gene Ontology	GO:0007165	57	1013	1.28193e-16	4.03226e-14	CCL2|FAS|TNFSF10|RASIP1|TNFSF15|PLAUR|RASSF3|TNFSF18|METRNL|SMAD1|RIT1|TNFRSF10A|ARHGAP20|NDRG1|APLP2|ARL2BP|GPRC5A|ART4|PGF|NEDD9|RARB|HBEGF|PDE1C|TCP11L1|GATA3|FGF2|RAPH1|PDE7B|BCAR3|RGS3|ANGPT2|FGF18|GDF15|ARHGAP28|DLC1|RAP2B|PLPP3|LYN|ABL2|EXT1|GKAP1|SYDE2|PLAU|APLN|ITPR1|TGFBRAP1|NR3C1|CXCL1|OSGIN2|CXCL8|IRS2|CD2AP|ARHGAP17|CMTM8|CREM|PRKACB|STC1	http://amigo.geneontology.org/amigo/term/GO:0007165						biological_process
negative regulation of cell population proliferation	Gene Ontology	GO:0008285	34	394	3.15125e-15	9.08609e-13	PTGS2|COPS8|SMAD6|SMAD1|SH3BP4|SPRY2|SPRY1|CD200|NDRG1|SOX4|KLF11|KLF10|ADAMTS1|ZBTB16|BTG1|JUN|INHBA|KLF4|LYN|FTH1|DLC1|RASSF3|RGCC|RNF41|RARB|SH2B3|GATA3|TGFB2|DHCR24|CXCL1|BMP4|BMP2|PKD2|CXCL8	http://amigo.geneontology.org/amigo/term/GO:0008285						biological_process
positive regulation of apoptotic process	Gene Ontology	GO:0043065	30	335	5.62663e-14	1.39058e-11	PTGS2|TNFSF10|FGD4|TNFRSF10C|FOXO1|AKAP13|TXNIP|PHLDA1|IFIT2|SOX4|PHLDA2|KLF11|RARB|BCL2L11|ANKRD1|GADD45A|GADD45B|JUN|ARHGEF3|HIP1R|ARHGEF11|RHOB|PAWR|ZBTB16|BMP4|BMP2|HMOX1|TNFRSF10A|HOXA5|FAS	http://amigo.geneontology.org/amigo/term/GO:0043065						biological_process
apoptotic process	Gene Ontology	GO:0006915	37	546	2.01568e-13	4.10251e-11	TNFSF10|TNFSF15|EVA1A|RASSF3|FOXO1|PHLDA1|NCKAP1|HIP1R|NEK6|KLF11|BCL2L11|ZBTB16|GADD45A|GADD45B|SH3RF3|CXCR4|PHLDA2|DLC1|NR3C1|DDIT4|PIM3|ZFP36L1|RHOB|PAWR|CSNK2A2|DHCR24|XAF1|TNFRSF10A|TNFAIP3|IER3|MEF2C|CDK1|MEF2A|RNF144B|FAS|CDIP1|PPP1R13L	http://amigo.geneontology.org/amigo/term/GO:0006915						biological_process
response to hypoxia	Gene Ontology	GO:0001666	21	160	4.79665e-13	8.29821e-11	PGF|TXN|EGLN1|ITPR1|DDIT4|BMP2|CYP1A1|TGFBR3|ITGA2|TGFB2|PLAU|HMOX2|ANGPTL4|VEGFA|HSP90B1|CXCR4|ANGPT2|CITED2|THBS1|AJUBA|APOLD1	http://amigo.geneontology.org/amigo/term/GO:0001666						biological_process
positive regulation of cell population proliferation	Gene Ontology	GO:0008284	33	501	8.43707e-12	1.32692e-09	TGFB2|BRK1|TBX1|KITLG|SOX4|FLT1|ACER2|ACER3|GCNT2|S1PR3|THBS1|HBEGF|FGF18|HTR2B|EDN1|LYN|PDGFA|PDGFB|TET1|NOLC1|IL6R|CX3CL1|BAMBI|PGF|VEGFA|MDM2|FGF2|BMP4|AKIRIN2|STX3|CSF1|IRS2|ESM1	http://amigo.geneontology.org/amigo/term/GO:0008284						biological_process
negative regulation of apoptotic process	Gene Ontology	GO:0043066	32	487	1.86071e-11	2.79915e-09	PLAUR|SMAD6|TNFSF18|HSP90B1|SPRY2|FOXO1|MCL1|DKK1|HIP1R|RARB|FAS|THBS1|FHL2|HTR2B|CX3CL1|CITED2|HSPA9|PIM3|VEGFA|IER3|GATA6|DHCR24|CHST11|BMP4|SLC40A1|AGO4|ASNS|ID1|CDK1|ANGPTL4|RNF144B|TAF9B	http://amigo.geneontology.org/amigo/term/GO:0043066						biological_process
cell migration	Gene Ontology	GO:0016477	22	232	4.74697e-11	6.84355e-09	TGFB2|MEGF9|NCKAP1|ITGBL1|NEDD9|BTG1|HOXA5|THBS1|FLT1|TGFBR3|RASGEF1A|SYDE2|RHOU|PIK3C2B|BAMBI|MERTK|RHOB|ABI2|TMEFF2|TNFAIP3|CDK1|FAT1	http://amigo.geneontology.org/amigo/term/GO:0016477						biological_process
negative regulation of transcription, DNA-templated	Gene Ontology	GO:0045892	32	536	1.84993e-10	2.37065e-08	SOX13|PHF10|PDGFB|DACH1|FOXO1|FOXP1|TRIB3|SOX18|KLF10|ZBTB16|BHLHE40|ZBTB18|JUN|KLF4|CITED2|HEY1|VGLL4|TCF4|NR3C1|HHEX|ENO1|TCEAL7|GATA6|MDM2|GATA3|FOXN3|UBE2I|BMP4|BMP2|DKK3|ID1|ZBTB21	http://amigo.geneontology.org/amigo/term/GO:0045892						biological_process
positive regulation of pri-miRNA transcription by RNA polymerase II	Gene Ontology	GO:1902895	11	40	1.9807e-10	2.44758e-08	PDGFB|NR3C1|BMP2|SMAD6|JUN|SMAD1|GATA3|KLF4|APLN|FGF2|TGFB2	http://amigo.geneontology.org/amigo/term/GO:1902895						biological_process
positive regulation of gene expression	Gene Ontology	GO:0010628	27	391	2.55812e-10	2.95037e-08	SMAD1|SPRY2|TNRC6C|ID1|MDM2|INHBA|FGF18|PIK3R3|CITED2|PDGFB|KLF4|LDLR|VEGFA|OCLN|PAWR|FGF2|HEY1|BMP4|BMP2|CXCL8|CSF1|EZR|DKK1|MEF2C|CDK1|RGCC|AGO4	http://amigo.geneontology.org/amigo/term/GO:0010628						biological_process
heart development	Gene Ontology	GO:0007507	19	189	4.03211e-10	4.35971e-08	PDLIM4|CXADR|PDGFB|TGFB2|FLRT3|BMP2|ZFP36L1|PKD2|MEF2A|ID1|MEF2C|MICAL2|TBX1|PKP2|EDN1|CITED2|SOX17|SOX4|AKAP13	http://amigo.geneontology.org/amigo/term/GO:0007507						biological_process
positive regulation of smooth muscle cell proliferation	Gene Ontology	GO:0048661	12	58	5.0477e-10	5.29243e-08	PTGS2|PDGFB|BMP4|HBEGF|ITGA2|HMOX1|IL6R|CX3CL1|FOXP1|HMGCR|EDN1|THBS1	http://amigo.geneontology.org/amigo/term/GO:0048661						biological_process
positive regulation of angiogenesis	Gene Ontology	GO:0045766	16	131	7.50821e-10	7.21623e-08	PGF|TBXA2R|ANGPTL4|BTG1|CXCL8|HMOX1|PTGIS|THBS1|ANGPT2|FGF18|VEGFA|GATA6|RHOB|CX3CL1|FGF2|FLT1	http://amigo.geneontology.org/amigo/term/GO:0045766						biological_process
response to drug	Gene Ontology	GO:0042493	22	280	1.28683e-09	1.1717e-07	PTGS2|TGFB2|ITGA2|TXNIP|BDNF|PLIN2|PGF|TXN|THBS1|INHBA|HTR2B|LYN|TBXA2R|MAP1B|GATA6|MDM2|GATA3|BCAR3|CYP1A1|PNP|CDK1|PTCH1	http://amigo.geneontology.org/amigo/term/GO:0042493						biological_process
negative regulation of gene expression	Gene Ontology	GO:0010629	19	210	2.036e-09	1.71818e-07	AGO4|PDGFB|BMP4|VEGFA|BMP2|CXCL8|SLC7A5|TGFB2|MEF2C|LDLR|KLF4|TIPARP|FOXP1|REL|CITED2|OCLN|TNRC6C|FGF2|APLN	http://amigo.geneontology.org/amigo/term/GO:0010629						biological_process
axon guidance	Gene Ontology	GO:0007411	19	222	4.74014e-09	3.64464e-07	BDNF|EPHB1|IRS2|EXT1|SEMA3F|ENAH|EPHA4|GDF7|SLC7A11|EZR|FLRT3|NEXN|CXCR4|DOK5|SEMA6D|SHANK3|GATA3|SPTBN1|ART4	http://amigo.geneontology.org/amigo/term/GO:0007411						biological_process
in utero embryonic development	Gene Ontology	GO:0001701	18	202	6.72873e-09	4.95349e-07	SOX18|CHST11|BCL2L11|PTPRR|YBX3|RBBP6|BRK1|EDN1|VEGFA|KLF2|ATP11A|GATA6|MBNL1|ZMIZ1|PTCH1|GATA3|MAFF|BMP2	http://amigo.geneontology.org/amigo/term/GO:0001701						biological_process
cellular response to hypoxia	Gene Ontology	GO:0071456	14	114	8.10939e-09	5.84552e-07	PTGS2|EGLN1|ANKRD1|HMOX1|ZFP36L1|PTGIS|EDN1|VEGFA|RGCC|GATA6|STC1|MDM2|NDRG1|PGK1	http://amigo.geneontology.org/amigo/term/GO:0071456						biological_process
positive regulation of MAP kinase activity	Gene Ontology	GO:0043406	11	61	9.48403e-09	6.43426e-07	PDGFA|PDGFB|FGF18|VEGFA|AKAP13|HTR2B|EDN1|KITLG|AJUBA|FGF2|FLT1	http://amigo.geneontology.org/amigo/term/GO:0043406						biological_process
SMAD protein signal transduction	Gene Ontology	GO:0060395	11	61	9.48403e-09	6.43426e-07	TGFB2|BMP4|BMP2|GDF7|SMAD6|JUN|SMAD1|INHBA|INHBC|GDF15|ZMIZ1	http://amigo.geneontology.org/amigo/term/GO:0060395						biological_process
chemotaxis	Gene Ontology	GO:0006935	14	119	1.33346e-08	8.38871e-07	CCL2|CXCL1|CXCL2|ACKR4|CXCL8|CXCR4|PLAU|CCRL2|CMTM8|ENC1|PLAUR|CX3CL1|ACKR3|FGF2	http://amigo.geneontology.org/amigo/term/GO:0006935						biological_process
positive regulation of cell migration	Gene Ontology	GO:0030335	18	227	3.57399e-08	2.13207e-06	PDGFA|PDGFB|BMP2|HBEGF|SEMA3F|GCNT2|NEDD9|PLAU|THBS1|CSF1|SPRY2|PIK3R3|IRS2|EDN1|VEGFA|LYN|SEMA6D|FLT1	http://amigo.geneontology.org/amigo/term/GO:0030335						biological_process
anatomical structure morphogenesis	Gene Ontology	GO:0009653	14	131	4.03494e-08	2.33164e-06	SOX18|MPZL2|DKK3|S1PR3|SMAD6|SOX13|SMAD1|IER3|FAT1|FGF18|BICD1|SOX17|GATA3|SOX4	http://amigo.geneontology.org/amigo/term/GO:0009653						biological_process
transforming growth factor beta receptor signaling pathway	Gene Ontology	GO:0007179	12	96	7.93074e-08	4.09831e-06	TGFBR3|TGFB2|GCNT2|SMAD6|JUN|SMAD1|TGFBRAP1|BAMBI|APLP2|ZMIZ1|ID1|GDF15	http://amigo.geneontology.org/amigo/term/GO:0007179						biological_process
positive regulation of transcription, DNA-templated	Gene Ontology	GO:0045893	28	556	7.93604e-08	4.09831e-06	JUN|FOXO1|TBX1|MAFB|SOX4|SOX18|ZBTB16|GDF7|SOX17|INHBA|KLF4|KLF2|CITED2|ARHGEF11|PDGFB|NOLC1|WAC|BAMBI|GATA6|GATA3|HEY1|NFIB|FGF2|BMP4|BMP2|ATAD2|MEF2C|PTCH1	http://amigo.geneontology.org/amigo/term/GO:0045893						biological_process
actin cytoskeleton organization	Gene Ontology	GO:0030036	15	166	1.02507e-07	5.21581e-06	AMOTL1|PDGFA|AMOTL2|SDAD1|ARHGEF11|WASF3|LIMK2|CXCL1|PDLIM4|RHOU|CAPZA2|DAAM1|RHOB|DLC1|FGD4	http://amigo.geneontology.org/amigo/term/GO:0030036						biological_process
outflow tract morphogenesis	Gene Ontology	GO:0003151	9	46	1.15179e-07	5.77563e-06	SOX18|TGFBR3|GJA5|JUN|SOX17|MEF2C|TBX1|VEGFA|CITED2	http://amigo.geneontology.org/amigo/term/GO:0003151						biological_process
blood coagulation	Gene Ontology	GO:0007596	15	173	1.68476e-07	8.13953e-06	CAPZA2|GGCX|GNAQ|PLAUR|ITGA2|THBD|PLAU|MAFK|SH2B3|PRKACB|GATA6|F2RL2|LYN|GATA3|MAFF	http://amigo.geneontology.org/amigo/term/GO:0007596						biological_process
BMP signaling pathway	Gene Ontology	GO:0030509	11	85	2.00698e-07	9.51255e-06	TGFBR3|TGFB2|BMP4|BMP2|SMAD6|GDF7|SMAD1|ID1|DDX5|GDF15|HIVEP1	http://amigo.geneontology.org/amigo/term/GO:0030509						biological_process
cardiac right ventricle morphogenesis	Gene Ontology	GO:0003215	6	13	2.41735e-07	1.13027e-05	TGFB2|BMP4|JAG1|GATA3|SOX4|PPP1R13L	http://amigo.geneontology.org/amigo/term/GO:0003215						biological_process
MAPK cascade	Gene Ontology	GO:0000165	18	261	2.5217e-07	1.16334e-05	CCL2|PDGFA|RASGEF1A|MAP3K1|SMAD1|IRS2|ZFP36L1|MEF2C|HBEGF|TNIK|FGF18|DUSP5|MEF2A|KITLG|PDGFB|SHANK3|FGF2|SPTBN1	http://amigo.geneontology.org/amigo/term/GO:0000165						biological_process
negative regulation of angiogenesis	Gene Ontology	GO:0016525	11	91	3.74187e-07	1.60232e-05	TGFB2|HHEX|ADAMTS1|GADD45A|THBS1|SPRY2|HOXA5|KLF4|RGCC|ANGPT2|PGK1	http://amigo.geneontology.org/amigo/term/GO:0016525						biological_process
heart morphogenesis	Gene Ontology	GO:0003007	8	39	4.28569e-07	1.78656e-05	TGFBR3|TGFB2|TBX1|VEGFA|HTR2B|ZMIZ1|PTCH1|DLC1	http://amigo.geneontology.org/amigo/term/GO:0003007						biological_process
positive regulation of endothelial cell proliferation	Gene Ontology	GO:0001938	10	73	4.47953e-07	1.84514e-05	PGF|PDGFB|BMP4|BMP2|JUN|NRARP|VEGFA|HTR2B|PPP1R16B|FGF2	http://amigo.geneontology.org/amigo/term/GO:0001938						biological_process
cytoskeleton organization	Gene Ontology	GO:0007010	13	138	4.67461e-07	1.90284e-05	CCL2|NEDD9|WASF3|ABI2|MICAL2|RHOU|TNIK|FGD4|MAST4|TNFAIP3|BRWD1|AJUBA|SPTBN1	http://amigo.geneontology.org/amigo/term/GO:0007010						biological_process
negative regulation of cell migration	Gene Ontology	GO:0030336	12	115	4.73686e-07	1.90576e-05	RAP2B|MCTP1|TMEFF2|RHOB|RNF41|CX3CL1|CITED2|DACH1|STC1|JAG1|DLC1|DUSP10	http://amigo.geneontology.org/amigo/term/GO:0030336						biological_process
regulation of small GTPase mediated signal transduction	Gene Ontology	GO:0051056	13	139	5.04332e-07	2.00573e-05	ARHGEF11|FGD4|SYDE2|ARHGEF3|RHOU|ARHGAP17|ARHGAP20|RALGAPA2|RHOB|ARHGAP28|DLC1|ARHGAP18|AKAP13	http://amigo.geneontology.org/amigo/term/GO:0051056						biological_process
positive regulation of protein kinase B signaling	Gene Ontology	GO:0051897	14	166	5.89876e-07	2.31928e-05	PDGFA|PDGFB|KITLG|HBEGF|GCNT2|GATA3|IRS2|THBS1|SPRY2|FGF18|CX3CL1|GDF15|TCF4|FGF2	http://amigo.geneontology.org/amigo/term/GO:0051897						biological_process
negative regulation of fibroblast growth factor receptor signaling pathway	Gene Ontology	GO:0040037	6	16	6.40022e-07	2.48817e-05	THBS1|SPRY2|SPRY1|APLN|SHISA2|FGF2	http://amigo.geneontology.org/amigo/term/GO:0040037						biological_process
cytokine-mediated signaling pathway	Gene Ontology	GO:0019221	18	282	7.27361e-07	2.7963e-05	CCL2|CXCL1|CXCL2|PTGS2|CXCL8|STX3|HMOX1|CSF1|HSP90B1|IL6R|GATA3|FOXO1|VEGFA|RHOU|IRAK2|CX3CL1|FGF2|MCL1	http://amigo.geneontology.org/amigo/term/GO:0019221						biological_process
cellular response to mechanical stimulus	Gene Ontology	GO:0071260	10	79	8.64792e-07	3.28811e-05	PTGS2|ANKRD1|KCNJ2|GADD45A|PIEZO1|MAP3K1|MTPN|TNFRSF10A|FAS|ITGA2	http://amigo.geneontology.org/amigo/term/GO:0071260						biological_process
cell differentiation	Gene Ontology	GO:0030154	27	596	9.64465e-07	3.59677e-05	UGCG|SMAD6|SMAD1|SOX4|PGF|RARB|BHLHE40|GADD45B|SOX17|INHBA|FGF18|CITED2|LYN|SOX18|HHEX|PRRC2C|NHSL2|APOLD1|RHOB|FGF2|HEY1|LRRC34|ID1|MEF2C|ARHGEF28|MEF2A|CREM	http://amigo.geneontology.org/amigo/term/GO:0030154						biological_process
response to wounding	Gene Ontology	GO:0009611	9	61	9.66761e-07	3.59677e-05	CYP1A1|PDGFB|HHEX|PDGFA|TGFB2|ZFP36L1|INHBA|F2RL2|PLLP	http://amigo.geneontology.org/amigo/term/GO:0009611						biological_process
cellular response to tumor necrosis factor	Gene Ontology	GO:0071356	12	125	1.07074e-06	3.85914e-05	CCL2|ANKRD1|CXCL8|GBP1|ZFP36L1|THBS1|OCLN|KLF2|EDN1|CX3CL1|GATA3|YBX3	http://amigo.geneontology.org/amigo/term/GO:0071356						biological_process
vasculogenesis	Gene Ontology	GO:0001570	9	62	1.09262e-06	3.89739e-05	SOX18|TGFBR3|RASIP1|ZFP36L1|SOX17|TIPARP|VEGFA|ZMIZ1|ACKR3	http://amigo.geneontology.org/amigo/term/GO:0001570						biological_process
regulation of cell shape	Gene Ontology	GO:0008360	13	150	1.11859e-06	3.94929e-05	CCL2|FGD4|WASF3|CDC42SE2|EZR|PALMD|BAMBI|VEGFA|RHOU|RHOB|BRWD1|DLC1|ARHGAP18	http://amigo.geneontology.org/amigo/term/GO:0008360						biological_process
cell chemotaxis	Gene Ontology	GO:0060326	9	67	1.95707e-06	6.7044e-05	PDGFB|EPHB1|ACKR4|CCRL2|HBEGF|ENC1|CXCR4|CX3CL1|ACKR3	http://amigo.geneontology.org/amigo/term/GO:0060326						biological_process
ventricular septum morphogenesis	Gene Ontology	GO:0060412	7	34	2.24142e-06	7.45704e-05	TGFBR3|EGLN1|GJA5|TGFB2|CITED2|SOX4|HEY1	http://amigo.geneontology.org/amigo/term/GO:0060412						biological_process
positive regulation of vascular associated smooth muscle cell proliferation	Gene Ontology	GO:1904707	7	34	2.24142e-06	7.45704e-05	PDGFB|ADAMTS1|JUN|GNAI3|EDN1|MDM2|FGF2	http://amigo.geneontology.org/amigo/term/GO:1904707						biological_process
negative regulation of blood vessel endothelial cell migration	Gene Ontology	GO:0043537	6	21	2.38371e-06	7.85489e-05	GADD45A|THBS1|MEF2C|RGCC|ANGPT2|FGF2	http://amigo.geneontology.org/amigo/term/GO:0043537						biological_process
negative regulation of ERK1 and ERK2 cascade	Gene Ontology	GO:0070373	9	70	2.71786e-06	8.87151e-05	PTPRR|GBP1|EZR|SPRY2|SPRY1|KLF4|DUSP4|LYN|DUSP10	http://amigo.geneontology.org/amigo/term/GO:0070373						biological_process
protein phosphorylation	Gene Ontology	GO:0006468	22	451	3.1678e-06	0.000102435	CCL2|COPS8|MKNK2|NUAK1|TGFB2|TNIK|AKAP13|TRIB3|NEK6|MAP3K1|LIMK2|IRAK2|LYN|RNASEL|PDGFB|PIM3|MERTK|BMP2|CDK1|PDK4|PRKACB|TRIB1	http://amigo.geneontology.org/amigo/term/GO:0006468						biological_process
positive regulation of endothelial cell migration	Gene Ontology	GO:0010595	8	55	4.28525e-06	0.000134791	BMP4|GATA3|FOXP1|VEGFA|EDN1|RHOB|THBS1|FGF2	http://amigo.geneontology.org/amigo/term/GO:0010595						biological_process
regulation of cell migration	Gene Ontology	GO:0030334	10	97	4.70713e-06	0.000146727	AMOTL1|AMOTL2|NCK1|FGF18|NEXN|TTBK2|RHOB|AJUBA|FGF2|PHLDA2	http://amigo.geneontology.org/amigo/term/GO:0030334						biological_process
negative regulation of MAP kinase activity	Gene Ontology	GO:0043407	7	39	5.0044e-06	0.0001546	BMP4|RGS2|SPRY2|SPRY1|SH2B3|HMGCR|LYN	http://amigo.geneontology.org/amigo/term/GO:0043407						biological_process
neutrophil chemotaxis	Gene Ontology	GO:0030593	9	77	5.53894e-06	0.00016665	CCL2|CXADR|TGFB2|CXCL2|CXCL8|CX3CL1|EDN1|CXCL1|PDE4B	http://amigo.geneontology.org/amigo/term/GO:0030593						biological_process
transmembrane receptor protein tyrosine kinase signaling pathway	Gene Ontology	GO:0007169	11	123	5.63285e-06	0.000168014	NEDD9|EPHB1|ART4|EPHA4|CSF1|SH2B3|MERTK|DOK5|LYN|BDNF|FLT1	http://amigo.geneontology.org/amigo/term/GO:0007169						biological_process
positive regulation of protein phosphorylation	Gene Ontology	GO:0001934	13	178	6.48534e-06	0.000191789	PGF|BMP4|BMP2|TBX1|PLAUR|PRR5L|TNIK|FGF18|PIK3R3|FAS|VEGFA|LYN|FGF2	http://amigo.geneontology.org/amigo/term/GO:0001934						biological_process
positive regulation of ERK1 and ERK2 cascade	Gene Ontology	GO:0070374	14	207	6.61373e-06	0.000193928	CCL2|PDGFA|PDGFB|BMP4|BMP2|GCNT2|JUN|ACKR3|SPRY2|FGF18|HMGCR|HTR2B|CX3CL1|FGF2	http://amigo.geneontology.org/amigo/term/GO:0070374						biological_process
regulation of transcription by RNA polymerase II	Gene Ontology	GO:0006357	29	751	7.74885e-06	0.000221579	FOXP1|TBX1|RERE|ANKRD1|BACH2|JUN|INHBA|VGLL3|BRWD1|TCF4|LCORL|TSC22D1|ZFP36L1|IRF2BPL|HOXD1|VEGFA|SATB1|MDM2|FOXN3|PCGF5|BNC2|JDP2|RFX2|ATAD2|DDX5|NUCKS1|BCL6B|PPP1R13L|ZNF395	http://amigo.geneontology.org/amigo/term/GO:0006357						biological_process
protein-containing complex assembly	Gene Ontology	GO:0065003	11	129	8.57684e-06	0.000241283	LIN7A|CAPZA2|VAMP2|WASF3|FAS|CARD10|CD2AP|CDK1|OCLN|MDM2|GCH1	http://amigo.geneontology.org/amigo/term/GO:0065003						biological_process
calcium-mediated signaling	Gene Ontology	GO:0019722	9	82	8.8405e-06	0.000246679	ACKR3|ACKR4|CXCL8|HTR2B|CCRL2|CXCR4|EDN1|CALML4|MCTP1	http://amigo.geneontology.org/amigo/term/GO:0019722						biological_process
cellular response to peptide	Gene Ontology	GO:1901653	5	15	9.18587e-06	0.000248306	KLF11|KLF10|KLF4|KLF2|ID1	http://amigo.geneontology.org/amigo/term/GO:1901653						biological_process
negative regulation of cell migration involved in sprouting angiogenesis	Gene Ontology	GO:0090051	5	15	9.18587e-06	0.000248306	TBXA2R|CARD10|KLF4|MEOX2|THBS1	http://amigo.geneontology.org/amigo/term/GO:0090051						biological_process
heart trabecula formation	Gene Ontology	GO:0060347	5	15	9.18587e-06	0.000248306	FHL2|TGFBR3|EGLN1|ADAMTS1|HEY1	http://amigo.geneontology.org/amigo/term/GO:0060347						biological_process
pulmonary valve morphogenesis	Gene Ontology	GO:0003184	5	15	9.18587e-06	0.000248306	BMP4|SMAD6|JAG1|TGFB2|HEY1	http://amigo.geneontology.org/amigo/term/GO:0003184						biological_process
outflow tract septum morphogenesis	Gene Ontology	GO:0003148	6	28	9.91498e-06	0.000263891	BMP4|TGFB2|RARB|SMAD6|TBX1|GATA6	http://amigo.geneontology.org/amigo/term/GO:0003148						biological_process
cellular response to organic cyclic compound	Gene Ontology	GO:0071407	7	45	1.15817e-05	0.000305898	CCL2|CYP1A1|BMP2|SLC16A1|SMAD1|TIPARP|ANKRD1	http://amigo.geneontology.org/amigo/term/GO:0071407						biological_process
animal organ morphogenesis	Gene Ontology	GO:0009887	11	134	1.19742e-05	0.000313869	CCL2|PDGFA|LFNG|BMP2|TMEFF2|FGF2|FGF18|PTCH1|MEGF9|ITGA2|PHLDA2	http://amigo.geneontology.org/amigo/term/GO:0009887						biological_process
positive regulation of MAPK cascade	Gene Ontology	GO:0043410	10	109	1.21602e-05	0.000316348	PDGFA|PDGFB|BMP2|TBX1|DOK5|CX3CL1|GDF15|FGF2|BCAR3|FLT1	http://amigo.geneontology.org/amigo/term/GO:0043410						biological_process
response to lipopolysaccharide	Gene Ontology	GO:0032496	11	137	1.45293e-05	0.000369644	CYP1A1|FOXP1|AKIRIN2|ADH5|PTGS2|SMAD6|GCH1|TRIB1|EDN1|THBD|DUSP10	http://amigo.geneontology.org/amigo/term/GO:0032496						biological_process
positive regulation of cell division	Gene Ontology	GO:0051781	7	47	1.49435e-05	0.000377404	PGF|PDGFA|PDGFB|TGFB2|VEGFA|HTR2B|FGF2	http://amigo.geneontology.org/amigo/term/GO:0051781						biological_process
monocyte differentiation	Gene Ontology	GO:0030224	5	17	1.52236e-05	0.000380876	MEF2C|FASN|VEGFA|BMP4|JUN	http://amigo.geneontology.org/amigo/term/GO:0030224						biological_process
cell-cell signaling	Gene Ontology	GO:0007267	14	224	1.53011e-05	0.000380876	PGF|PDGFA|KLF10|TNFSF10|GJA5|TNFSF18|INHBA|FAT1|FGF18|MERTK|EDN1|GDF15|CX3CL1|BMP2	http://amigo.geneontology.org/amigo/term/GO:0007267						biological_process
chemokine-mediated signaling pathway	Gene Ontology	GO:0070098	8	67	1.59717e-05	0.000394729	CCL2|CXCL1|CXCL2|ACKR4|CXCL8|CCRL2|CX3CL1|ACKR3	http://amigo.geneontology.org/amigo/term/GO:0070098						biological_process
positive regulation of pathway-restricted SMAD protein phosphorylation	Gene Ontology	GO:0010862	7	48	1.69047e-05	0.000414824	TGFB2|BMP4|BMP2|GDF7|INHBA|INHBC|GDF15	http://amigo.geneontology.org/amigo/term/GO:0010862						biological_process
regulation of cell population proliferation	Gene Ontology	GO:0042127	12	169	1.8998e-05	0.000460914	CHST11|TGFB2|IER5|NUAK1|JUN|SLC7A11|PLAU|PKD2|TXNIP|LYN|JAG1|BCL6B	http://amigo.geneontology.org/amigo/term/GO:0042127						biological_process
regulation of lipid metabolic process	Gene Ontology	GO:0019216	9	92	2.06594e-05	0.000496399	CYP1A1|ANKRD1|RGL1|IRS2|FHL2|ANGPTL4|HMGCR|TRIB3|PLIN2	http://amigo.geneontology.org/amigo/term/GO:0019216						biological_process
male gonad development	Gene Ontology	GO:0008584	9	93	2.23636e-05	0.000529987	TGFB2|TNFSF10|BCL2L11|INHBA|GATA6|AGO4|KITLG|GATA3|YBX3	http://amigo.geneontology.org/amigo/term/GO:0008584						biological_process
negative regulation of transforming growth factor beta receptor signaling pathway	Gene Ontology	GO:0030512	8	74	3.08119e-05	0.000715497	CHST11|VEPH1|TGFBR3|SMAD6|SPRY1|PMEPA1|SPRY2|BAMBI	http://amigo.geneontology.org/amigo/term/GO:0030512						biological_process
regulation of actin cytoskeleton organization	Gene Ontology	GO:0032956	8	75	3.36592e-05	0.000771263	PDGFA|EZR|ARHGAP17|RHOB|ARHGAP28|DLC1|ARHGAP18|HIP1R	http://amigo.geneontology.org/amigo/term/GO:0032956						biological_process
peptidyl-tyrosine phosphorylation	Gene Ontology	GO:0018108	10	124	3.41828e-05	0.000778109	TWF1|PDGFB|EPHB1|ABI2|EPHA4|EFEMP1|MERTK|LYN|ABL2|FLT1	http://amigo.geneontology.org/amigo/term/GO:0018108						biological_process
inflammatory response	Gene Ontology	GO:0006954	18	381	3.64541e-05	0.000824388	CCL2|ACER3|CXCL2|BMP2|TBXA2R|S1PR3|CXCL8|CSF1|TNFAIP3|SMAD1|IRAK2|PTGS2|CX3CL1|REL|CXCR4|CCRL2|CXCL1|THBS1	http://amigo.geneontology.org/amigo/term/GO:0006954						biological_process
hair follicle development	Gene Ontology	GO:0001942	6	37	4.0131e-05	0.000895828	SOX18|PDGFA|TGFB2|DKK1|INHBA|ZDHHC21	http://amigo.geneontology.org/amigo/term/GO:0001942						biological_process
ureteric bud development	Gene Ontology	GO:0001657	6	37	4.0131e-05	0.000895828	BMP4|SMAD6|SMAD1|SPRY1|RARB|BDNF	http://amigo.geneontology.org/amigo/term/GO:0001657						biological_process
positive regulation of Arp2/3 complex-mediated actin nucleation	Gene Ontology	GO:2000601	4	10	4.2933e-05	0.000934266	ABI2|BRK1|NCKAP1|WASF3	http://amigo.geneontology.org/amigo/term/GO:2000601						biological_process
negative regulation of erythrocyte differentiation	Gene Ontology	GO:0045647	4	10	4.2933e-05	0.000934266	MAFB|HOXA5|HSPA9|ZFP36L1	http://amigo.geneontology.org/amigo/term/GO:0045647						biological_process
positive regulation of I-kappaB kinase/NF-kappaB signaling	Gene Ontology	GO:0043123	12	185	4.37247e-05	0.00093743	NEK6|UBE2I|TNFSF10|TRIM14|EEF1D|HMOX1|AKAP13|REL|HTR2B|CX3CL1|AJUBA|TFG	http://amigo.geneontology.org/amigo/term/GO:0043123						biological_process
cellular response to glucocorticoid stimulus	Gene Ontology	GO:0071385	5	22	4.38912e-05	0.00093743	EDN1|STC1|NR3C1|BCL2L11|ZFP36L1	http://amigo.geneontology.org/amigo/term/GO:0071385						biological_process
peptidyl-threonine dephosphorylation	Gene Ontology	GO:0035970	5	22	4.38912e-05	0.00093743	DUSP5|DUSP4|DUSP16|DUSP10|PPM1B	http://amigo.geneontology.org/amigo/term/GO:0035970						biological_process
positive regulation of glucose import	Gene Ontology	GO:0046326	6	38	4.5887e-05	0.000974044	OCLN|IRS2|ARPP19|MEF2A|SORBS1|RNASEL	http://amigo.geneontology.org/amigo/term/GO:0046326						biological_process
cellular response to interleukin-1	Gene Ontology	GO:0071347	8	80	5.14097e-05	0.00106513	CCL2|ANKRD1|CXCL8|GBP1|PTGIS|CX3CL1|KLF2|EDN1	http://amigo.geneontology.org/amigo/term/GO:0071347						biological_process
positive regulation of blood vessel endothelial cell migration	Gene Ontology	GO:0043536	6	39	5.22854e-05	0.00106798	AMOTL1|PDGFB|THBS1|FGF18|VEGFA|FGF2	http://amigo.geneontology.org/amigo/term/GO:0043536						biological_process
artery morphogenesis	Gene Ontology	GO:0048844	5	23	5.27815e-05	0.00106798	VEGFA|ZMIZ1|TBX1|LDLR|GJA5	http://amigo.geneontology.org/amigo/term/GO:0048844						biological_process
Wnt signaling pathway	Gene Ontology	GO:0016055	12	189	5.31261e-05	0.0010687	AMOTL1|TMEM170B|HHEX|TCF4|PKD2|DKK2|DKK3|TLE4|TNIK|AMOTL2|SOX17|CSNK2A2	http://amigo.geneontology.org/amigo/term/GO:0016055						biological_process
embryonic morphogenesis	Gene Ontology	GO:0048598	4	11	5.7857e-05	0.00114392	FLRT3|FLT1|FGF2|HTR2B	http://amigo.geneontology.org/amigo/term/GO:0048598						biological_process
positive regulation of leukocyte migration	Gene Ontology	GO:0002687	4	11	5.7857e-05	0.00114392	ITGA2|TNFSF18|VEGFA|KITLG	http://amigo.geneontology.org/amigo/term/GO:0002687						biological_process
response to estrogen	Gene Ontology	GO:0043627	7	61	6.83824e-05	0.00133674	SMAD6|HMOX1|ZNF366|GATA6|CITED2|GATA3|KRT19	http://amigo.geneontology.org/amigo/term/GO:0043627						biological_process
inactivation of MAPK activity	Gene Ontology	GO:0000188	5	25	7.468e-05	0.00143358	DUSP5|DUSP4|DUSP16|DUSP10|RGS3	http://amigo.geneontology.org/amigo/term/GO:0000188						biological_process
positive regulation of cardiac muscle cell proliferation	Gene Ontology	GO:0060045	5	25	7.468e-05	0.00143358	GATA6|CDK1|TGFBR3|MEF2C|FGF2	http://amigo.geneontology.org/amigo/term/GO:0060045						biological_process
positive regulation of epithelial to mesenchymal transition	Gene Ontology	GO:0010718	6	42	7.58614e-05	0.00143358	TGFB2|BMP4|BMP2|GCNT2|BAMBI|RGCC	http://amigo.geneontology.org/amigo/term/GO:0010718						biological_process
branching involved in ureteric bud morphogenesis	Gene Ontology	GO:0001658	6	42	7.58614e-05	0.00143358	PGF|BMP4|BMP2|PKD2|PTCH1|FGF2	http://amigo.geneontology.org/amigo/term/GO:0001658						biological_process
negative regulation of cell cycle	Gene Ontology	GO:0045786	6	42	7.58614e-05	0.00143358	PTGS2|BMP4|BMP2|INHBA|RHOB|GATA3	http://amigo.geneontology.org/amigo/term/GO:0045786						biological_process
endoderm formation	Gene Ontology	GO:0001706	4	12	7.62365e-05	0.00143358	DUSP5|DUSP4|SOX17|DKK1	http://amigo.geneontology.org/amigo/term/GO:0001706						biological_process
cellular response to fluid shear stress	Gene Ontology	GO:0071498	4	12	7.62365e-05	0.00143358	MEF2C|PKD2|KLF2|PTGS2	http://amigo.geneontology.org/amigo/term/GO:0071498						biological_process
positive regulation of neuron projection development	Gene Ontology	GO:0010976	9	111	8.06668e-05	0.00150869	TWF1|ANKRD1|ENC1|RGS2|CX3CL1|LYN|ABL2|BDNF|NCK1	http://amigo.geneontology.org/amigo/term/GO:0010976						biological_process
activation of cysteine-type endopeptidase activity involved in apoptotic process	Gene Ontology	GO:0006919	8	86	8.23772e-05	0.00153239	ACER2|TNFSF10|RPS27L|TNFSF15|FAS|TNFRSF10A|DLC1|HIP1R	http://amigo.geneontology.org/amigo/term/GO:0006919						biological_process
positive chemotaxis	Gene Ontology	GO:0050918	6	43	8.53684e-05	0.00157954	PGF|PDGFB|BMP4|VEGFA|CX3CL1|FGF2	http://amigo.geneontology.org/amigo/term/GO:0050918						biological_process
extrinsic apoptotic signaling pathway	Gene Ontology	GO:0097191	6	44	9.57997e-05	0.00174991	TGFB2|FAS|RNF41|IL6R|INHBA|TNFRSF10A	http://amigo.geneontology.org/amigo/term/GO:0097191						biological_process
cardiac epithelial to mesenchymal transition	Gene Ontology	GO:0060317	4	13	9.85234e-05	0.00174991	TGFBR3|TGFB2|BMP2|HEY1	http://amigo.geneontology.org/amigo/term/GO:0060317						biological_process
positive regulation of ossification	Gene Ontology	GO:0045778	4	13	9.85234e-05	0.00174991	TGFB2|BMP4|BMP2|ZBTB16	http://amigo.geneontology.org/amigo/term/GO:0045778						biological_process
pathway-restricted SMAD protein phosphorylation	Gene Ontology	GO:0060389	4	13	9.85234e-05	0.00174991	TGFBR3|TGFB2|GDF7|BMP2	http://amigo.geneontology.org/amigo/term/GO:0060389						biological_process
cell population proliferation	Gene Ontology	GO:0008283	10	142	9.91281e-05	0.00174991	CYP1A1|LIPG|TACC2|ZFP36L1|E2F8|CDK1|TBX1|DACH1|CITED2|ITGA2	http://amigo.geneontology.org/amigo/term/GO:0008283						biological_process
focal adhesion assembly	Gene Ontology	GO:0048041	5	27	0.000102977	0.00180863	SORBS1|DLC1|ITGA2|AJUBA|WHAMM	http://amigo.geneontology.org/amigo/term/GO:0048041						biological_process
glucose homeostasis	Gene Ontology	GO:0042593	9	115	0.000103888	0.00181542	TCF4|PRCP|SLC16A1|OAS1|FOXO1|PDK4|APLP2|PTCH1|SOX4	http://amigo.geneontology.org/amigo/term/GO:0042593						biological_process
nervous system development	Gene Ontology	GO:0007399	15	305	0.000104633	0.00181925	CXCL1|BDNF|PHF10|INHBA|IRF2BPL|MEF2C|RAPGEF5|MAFK|VEGFA|ENC1|MERTK|MBNL1|MOBP|JAG1|FGF2	http://amigo.geneontology.org/amigo/term/GO:0007399						biological_process
response to organic cyclic compound	Gene Ontology	GO:0014070	6	45	0.000107219	0.0018549	TXN|SLC7A11|CDK1|ANGPT2|LYN|PLIN2	http://amigo.geneontology.org/amigo/term/GO:0014070						biological_process
cellular response to drug	Gene Ontology	GO:0035690	7	67	0.000117576	0.00199418	ACER2|ANKRD1|CD69|MEF2C|CXCR4|EDN1|PDE4B	http://amigo.geneontology.org/amigo/term/GO:0035690						biological_process
cellular response to hydrogen peroxide	Gene Ontology	GO:0070301	7	67	0.000117576	0.00199418	TNFAIP3|CDK1|FOXO1|KLF4|KLF2|RHOB|MDM2	http://amigo.geneontology.org/amigo/term/GO:0070301						biological_process
post-embryonic development	Gene Ontology	GO:0009791	7	67	0.000117576	0.00199418	CHST11|BMP4|ITPR1|RC3H2|TIPARP|PPP1R13L|GATA3	http://amigo.geneontology.org/amigo/term/GO:0009791						biological_process
response to glucose	Gene Ontology	GO:0009749	7	67	0.000117576	0.00199418	TXN|VAMP2|TCF4|IRS2|THBS1|TXNIP|ANGPT2	http://amigo.geneontology.org/amigo/term/GO:0009749						biological_process
negative regulation of fat cell differentiation	Gene Ontology	GO:0045599	6	46	0.000119694	0.0020202	JDP2|ZADH2|FOXO1|TRIB3|JAG1|GATA3	http://amigo.geneontology.org/amigo/term/GO:0045599						biological_process
positive regulation of cellular protein catabolic process	Gene Ontology	GO:1903364	4	14	0.000125186	0.00209249	VGLL4|FBXL5|TNFAIP3|EZR	http://amigo.geneontology.org/amigo/term/GO:1903364						biological_process
epithelial cell differentiation	Gene Ontology	GO:0030855	7	68	0.000128035	0.00211962	GDF7|PTER|CDK1|TBX1|VEGFA|GATA6|PGK1	http://amigo.geneontology.org/amigo/term/GO:0030855						biological_process
multicellular organism development	Gene Ontology	GO:0007275	19	462	0.000129919	0.00214057	CDH11|EPHB1|MERTK|GCNT2|EPHA4|DKK2|GADD45B|SHISA3|ADAMTS9|MN1|GMCL1|CREM|SHISA2|PRR15|MCL1|FLT1|LMO2|MEOX2|ENC1	http://amigo.geneontology.org/amigo/term/GO:0007275						biological_process
iron ion homeostasis	Gene Ontology	GO:0055072	5	29	0.00013885	0.00226515	FBXL5|STEAP2|HMOX1|SLC40A1|HMOX2	http://amigo.geneontology.org/amigo/term/GO:0055072						biological_process
immune response	Gene Ontology	GO:0006955	18	427	0.000144831	0.00234166	TGFBR3|CXCL1|CXCL2|TNFSF15|ACKR3|ACKR4|CXCL8|SMAD6|CCRL2|PNP|TNFSF10|ENC1|CXCR4|CX3CL1|FTH1|THBS1|FAS|APLN	http://amigo.geneontology.org/amigo/term/GO:0006955						biological_process
fat cell differentiation	Gene Ontology	GO:0045444	7	70	0.000151219	0.00240009	TCF4|SMAD6|METRNL|FOXO1|KLF4|MAFB|RNASEL	http://amigo.geneontology.org/amigo/term/GO:0045444						biological_process
positive regulation of protein binding	Gene Ontology	GO:0032092	7	70	0.000151219	0.00240009	TCF4|BMP4|BMP2|BAMBI|TRIB3|LFNG|HIP1R	http://amigo.geneontology.org/amigo/term/GO:0032092						biological_process
negative regulation of DNA-binding transcription factor activity	Gene Ontology	GO:0043433	7	71	0.000164023	0.00253551	TCF4|EGLN1|BHLHE40|HMOX1|ID1|TRIB1|PTCH1	http://amigo.geneontology.org/amigo/term/GO:0043433						biological_process
negative regulation of vascular endothelial cell proliferation	Gene Ontology	GO:1905563	3	5	0.000172971	0.00264814	CCL2|MEF2C|FLT1	http://amigo.geneontology.org/amigo/term/GO:1905563						biological_process
cellular response to insulin stimulus	Gene Ontology	GO:0032869	8	97	0.000178986	0.0027162	VAMP2|TBC1D4|ZFP36L1|IRS2|FOXO1|INSIG2|TRIB3|SORBS1	http://amigo.geneontology.org/amigo/term/GO:0032869						biological_process
positive regulation of smooth muscle contraction	Gene Ontology	GO:0045987	4	16	0.00019359	0.00289967	EDN1|TBXA2R|ITGA2|PTGS2	http://amigo.geneontology.org/amigo/term/GO:0045987						biological_process
positive regulation of Ras protein signal transduction	Gene Ontology	GO:0046579	5	32	0.000209679	0.00311369	RASGEF1A|LYN|KITLG|CSF1|IRS2	http://amigo.geneontology.org/amigo/term/GO:0046579						biological_process
sprouting angiogenesis	Gene Ontology	GO:0002040	5	32	0.000209679	0.00311369	PGF|E2F8|VEGFA|ESM1|THBS1	http://amigo.geneontology.org/amigo/term/GO:0002040						biological_process
endoplasmic reticulum to Golgi vesicle-mediated transport	Gene Ontology	GO:0006888	11	188	0.000211828	0.00313216	CAPZA2|TFG|IER3IP1|RAB2A|GOLGA2|TRAPPC11|WHAMM|DYNC1LI2|SAR1A|DLC1|SPTBN1	http://amigo.geneontology.org/amigo/term/GO:0006888						biological_process
cellular response to lipopolysaccharide	Gene Ontology	GO:0071222	10	158	0.000225	0.00331276	CCL2|TBXA2R|PLSCR4|CXCL2|ANKRD1|CXCL8|TNFAIP3|MEF2C|CXCL1|PDE4B	http://amigo.geneontology.org/amigo/term/GO:0071222						biological_process
positive regulation of cartilage development	Gene Ontology	GO:0061036	4	17	0.000236339	0.00339308	ZBTB16|BMP4|SMAD1|BMP2	http://amigo.geneontology.org/amigo/term/GO:0061036						biological_process
activation of NF-kappaB-inducing kinase activity	Gene Ontology	GO:0007250	4	17	0.000236339	0.00339308	TNFRSF10A|CARD10|COPS8|TNFSF15	http://amigo.geneontology.org/amigo/term/GO:0007250						biological_process
positive regulation of chemotaxis	Gene Ontology	GO:0050921	4	17	0.000236339	0.00339308	STX3|CXCR4|PDGFB|THBS1	http://amigo.geneontology.org/amigo/term/GO:0050921						biological_process
cell fate determination	Gene Ontology	GO:0001709	4	17	0.000236339	0.00339308	MCL1|PTCH1|JAG1|GATA3	http://amigo.geneontology.org/amigo/term/GO:0001709						biological_process
extrinsic apoptotic signaling pathway in absence of ligand	Gene Ontology	GO:0097192	5	33	0.000238517	0.0034102	MKNK2|FAS|KITLG|BCL2L11|MCL1	http://amigo.geneontology.org/amigo/term/GO:0097192						biological_process
cell cycle arrest	Gene Ontology	GO:0007050	9	130	0.000246674	0.00351231	TCF4|TGFB2|GADD45A|PKD2|THBS1|INHBA|WHAMM|CXCL8|DHCR24	http://amigo.geneontology.org/amigo/term/GO:0007050						biological_process
negative regulation of protein binding	Gene Ontology	GO:0032091	7	77	0.000260511	0.00367906	PDGFB|CCM2L|ID1|GOLGA2|DKK1|IFIT2|IFIT1	http://amigo.geneontology.org/amigo/term/GO:0032091						biological_process
response to mechanical stimulus	Gene Ontology	GO:0009612	6	54	0.000266275	0.00373	MAP1B|ASNS|THBS1|TXNIP|ANGPT2|PTCH1	http://amigo.geneontology.org/amigo/term/GO:0009612						biological_process
hemopoiesis	Gene Ontology	GO:0030097	6	54	0.000266275	0.00373	PDGFB|ZBTB16|MKNK2|TGFB2|TIPARP|JAG1	http://amigo.geneontology.org/amigo/term/GO:0030097						biological_process
lung alveolus development	Gene Ontology	GO:0048286	5	34	0.000270271	0.00377072	PDGFA|HOXA5|RC3H2|BMP4|SLC7A11	http://amigo.geneontology.org/amigo/term/GO:0048286						biological_process
response to virus	Gene Ontology	GO:0009615	8	104	0.000278873	0.00387511	CYP1A1|IFIT2|OAS1|ENO1|CXCR4|ISG20|GATA3|IFIT1	http://amigo.geneontology.org/amigo/term/GO:0009615						biological_process
positive regulation of sprouting angiogenesis	Gene Ontology	GO:1903672	4	18	0.000285476	0.00391963	KLF4|VEGFA|SMAD1|FGF2	http://amigo.geneontology.org/amigo/term/GO:1903672						biological_process
endocardial cushion morphogenesis	Gene Ontology	GO:0003203	4	18	0.000285476	0.00391963	MDM2|BMP2|TGFB2|HEY1	http://amigo.geneontology.org/amigo/term/GO:0003203						biological_process
myoblast differentiation	Gene Ontology	GO:0045445	4	18	0.000285476	0.00391963	DDX5|JAG1|HMGCR|MBNL1	http://amigo.geneontology.org/amigo/term/GO:0045445						biological_process
membrane organization	Gene Ontology	GO:0061024	9	133	0.000289124	0.00393847	FNBP1|VAMP2|DNAJC6|HBEGF|LDLR|SYNJ2|SAR1A|DHCR24|HIP1R	http://amigo.geneontology.org/amigo/term/GO:0061024						biological_process
cell fate commitment	Gene Ontology	GO:0045165	6	55	0.000291652	0.00395731	BMP2|SOX13|GDF7|SPRY2|GATA6|GATA3	http://amigo.geneontology.org/amigo/term/GO:0045165						biological_process
DNA damage response, signal transduction by p53 class mediator resulting in cell cycle arrest	Gene Ontology	GO:0006977	6	56	0.000318887	0.00430995	GADD45A|E2F8|CDK1|RGCC|MDM2|SOX4	http://amigo.geneontology.org/amigo/term/GO:0006977						biological_process
protein polyubiquitination	Gene Ontology	GO:0000209	13	267	0.000325113	0.00437701	TRIM14|FBXO11|FBXL5|RBBP6|RNF41|RC3H2|RNF144B|WSB1|FBXO32|RNF144A|MDM2|FBXL20|RNF125	http://amigo.geneontology.org/amigo/term/GO:0000209						biological_process
post-translational protein modification	Gene Ontology	GO:0043687	15	342	0.000339817	0.00454498	COPS8|BMP4|ZBTB16|EVA1A|FBXO11|FBXL5|CSF1|HSP90B1|RAB11A|RAB2A|WSB1|FBXO32|PRSS23|APLP2|FBXL20	http://amigo.geneontology.org/amigo/term/GO:0043687						biological_process
cellular response to peptide hormone stimulus	Gene Ontology	GO:0071375	4	19	0.000341531	0.00454498	EDN1|MDM2|MAP1B|ZFP36L1	http://amigo.geneontology.org/amigo/term/GO:0071375						biological_process
bud elongation involved in lung branching	Gene Ontology	GO:0060449	3	7	0.00036251	0.00476914	SPRY2|SPRY1|BMP4	http://amigo.geneontology.org/amigo/term/GO:0060449						biological_process
ether lipid biosynthetic process	Gene Ontology	GO:0008611	3	7	0.00036251	0.00476914	FASN|AGPS|FAR1	http://amigo.geneontology.org/amigo/term/GO:0008611						biological_process
regulation of stem cell proliferation	Gene Ontology	GO:0072091	3	7	0.00036251	0.00476914	SOX18|ZFP36L1|SOX17	http://amigo.geneontology.org/amigo/term/GO:0072091						biological_process
positive regulation of GTPase activity	Gene Ontology	GO:0043547	14	307	0.000366027	0.00479717	CCL2|ARHGEF11|GNAQ|RGS3|JUN|ARHGAP17|ARHGAP20|BCAR3|RGS2|HTR2B|CX3CL1|ARHGAP28|DLC1|ARHGAP18	http://amigo.geneontology.org/amigo/term/GO:0043547						biological_process
phosphatidylinositol 3-kinase signaling	Gene Ontology	GO:0014065	5	37	0.000384963	0.00502631	EDN1|PIK3C2B|GATA3|ZFP36L1|HTR2B	http://amigo.geneontology.org/amigo/term/GO:0014065						biological_process
neuron migration	Gene Ontology	GO:0001764	8	110	0.000397105	0.00516535	MAP1B|DDIT4|NRCAM|MEF2C|CXCR4|TUBB2A|GATA3|TUBB2B	http://amigo.geneontology.org/amigo/term/GO:0001764						biological_process
positive regulation of cell migration involved in sprouting angiogenesis	Gene Ontology	GO:0090050	4	20	0.000405042	0.00522927	PTGS2|VEGFA|HMOX1|FGF2	http://amigo.geneontology.org/amigo/term/GO:0090050						biological_process
middle ear morphogenesis	Gene Ontology	GO:0042474	4	20	0.000405042	0.00522927	EDN1|TBX1|INSIG2|RPL38	http://amigo.geneontology.org/amigo/term/GO:0042474						biological_process
cellular response to growth factor stimulus	Gene Ontology	GO:0071363	6	59	0.000412696	0.00528863	MAP1B|PDGFB|THBS1|KLF4|ANGPT2|MDM2	http://amigo.geneontology.org/amigo/term/GO:0071363						biological_process
positive regulation of epithelial cell proliferation	Gene Ontology	GO:0050679	6	59	0.000412696	0.00528863	TCF4|BMP4|ID1|TBX1|VEGFA|FGF2	http://amigo.geneontology.org/amigo/term/GO:0050679						biological_process
multicellular organism growth	Gene Ontology	GO:0035264	7	84	0.00042587	0.00541731	RARB|ZFP36L1|RBBP6|HOXA5|RC3H2|KLF2|PPP1R13L	http://amigo.geneontology.org/amigo/term/GO:0035264						biological_process
negative regulation of extrinsic apoptotic signaling pathway via death domain receptors	Gene Ontology	GO:1902042	5	38	0.000430336	0.00543417	FAS|TNFRSF10A|TNFSF10|HMOX1|TNFAIP3	http://amigo.geneontology.org/amigo/term/GO:1902042						biological_process
protein kinase B signaling	Gene Ontology	GO:0043491	5	38	0.000430336	0.00543417	CCL2|PIK3C2B|PIK3R3|ZFP36L1|MERTK	http://amigo.geneontology.org/amigo/term/GO:0043491						biological_process
positive regulation of osteoblast differentiation	Gene Ontology	GO:0045669	6	60	0.00044833	0.00560008	BMP4|BMP2|SMAD1|IL6R|MEF2C|JAG1	http://amigo.geneontology.org/amigo/term/GO:0045669						biological_process
cellular iron ion homeostasis	Gene Ontology	GO:0006879	6	60	0.00044833	0.00560008	EGLN1|SLC40A1|HMOX1|FBXL5|HMOX2|FTH1	http://amigo.geneontology.org/amigo/term/GO:0006879						biological_process
B cell homeostasis	Gene Ontology	GO:0001782	4	21	0.000476554	0.00586396	MEF2C|LYN|RC3H2|BCL2L11	http://amigo.geneontology.org/amigo/term/GO:0001782						biological_process
cardiac muscle cell differentiation	Gene Ontology	GO:0055007	4	21	0.000476554	0.00586396	GATA6|BMP4|BMP2|AKAP13	http://amigo.geneontology.org/amigo/term/GO:0055007						biological_process
positive regulation of nitric oxide biosynthetic process	Gene Ontology	GO:0045429	5	39	0.000479624	0.00586396	EDN1|PKD2|KLF4|KLF2|PTGS2	http://amigo.geneontology.org/amigo/term/GO:0045429						biological_process
embryonic limb morphogenesis	Gene Ontology	GO:0030326	5	39	0.000479624	0.00586396	MBNL1|TGFB2|PTCH1|GJA5|DKK1	http://amigo.geneontology.org/amigo/term/GO:0030326						biological_process
positive regulation of phosphatidylinositol 3-kinase signaling	Gene Ontology	GO:0014068	7	86	0.00048595	0.0058996	PDGFA|PDGFB|TGFB2|IRS2|PRR5L|LYN|FLT1	http://amigo.geneontology.org/amigo/term/GO:0014068						biological_process
insulin receptor signaling pathway	Gene Ontology	GO:0008286	7	86	0.00048595	0.0058996	IRS2|FOXO1|PIK3R3|PDK4|SORBS1|ATP6V0E1|BCAR3	http://amigo.geneontology.org/amigo/term/GO:0008286						biological_process
synapse pruning	Gene Ontology	GO:0098883	3	8	0.000492952	0.00590178	CX3CL1|EPHA4|DKK1	http://amigo.geneontology.org/amigo/term/GO:0098883						biological_process
negative regulation of platelet activation	Gene Ontology	GO:0010544	3	8	0.000492952	0.00590178	PDGFA|PDGFB|THBD	http://amigo.geneontology.org/amigo/term/GO:0010544						biological_process
response to molecule of bacterial origin	Gene Ontology	GO:0002237	3	8	0.000492952	0.00590178	CXCL8|CXCL2|TNFAIP3	http://amigo.geneontology.org/amigo/term/GO:0002237						biological_process
cholesterol biosynthetic process	Gene Ontology	GO:0006695	5	40	0.000533041	0.00633788	IDI1|PDP1|INSIG2|HMGCR|DHCR24	http://amigo.geneontology.org/amigo/term/GO:0006695						biological_process
positive regulation of cytosolic calcium ion concentration	Gene Ontology	GO:0007204	9	146	0.000549042	0.00650577	TBXA2R|ACKR3|S1PR3|CCRL2|ACKR4|ENC1|CXCR4|EDN1|ABL2	http://amigo.geneontology.org/amigo/term/GO:0007204						biological_process
negative regulation of interleukin-2 production	Gene Ontology	GO:0032703	4	22	0.000556617	0.0065064	TNFAIP3|GBP1|GATA3|EZR	http://amigo.geneontology.org/amigo/term/GO:0032703						biological_process
branching morphogenesis of an epithelial tube	Gene Ontology	GO:0048754	4	22	0.000556617	0.0065064	VEGFA|RASIP1|BMP4|GDF7	http://amigo.geneontology.org/amigo/term/GO:0048754						biological_process
mammary gland development	Gene Ontology	GO:0030879	4	22	0.000556617	0.0065064	BCL2L11|ITGA2|FASN|IRS2	http://amigo.geneontology.org/amigo/term/GO:0030879						biological_process
blood vessel development	Gene Ontology	GO:0001568	5	41	0.000590805	0.00688278	MEF2C|TCF4|FOXO1|TBX1|MDM2	http://amigo.geneontology.org/amigo/term/GO:0001568						biological_process
actin filament organization	Gene Ontology	GO:0007015	8	118	0.000615057	0.00712208	NCK1|CD2AP|BRK1|ARHGAP17|FAT1|WHAMM|RHOB|HIP1R	http://amigo.geneontology.org/amigo/term/GO:0007015						biological_process
vascular endothelial growth factor receptor signaling pathway	Gene Ontology	GO:0048010	6	64	0.000615463	0.00712208	PGF|NCK1|BRK1|VEGFA|NCKAP1|FLT1	http://amigo.geneontology.org/amigo/term/GO:0048010						biological_process
protein dephosphorylation	Gene Ontology	GO:0006470	9	149	0.000630359	0.00727015	PPM1B|PPP1R3B|PTPN12|PPM1K|DUSP5|DUSP4|DUSP16|DUSP10|PTPRR	http://amigo.geneontology.org/amigo/term/GO:0006470						biological_process
Rac protein signal transduction	Gene Ontology	GO:0016601	4	23	0.000645787	0.00732599	ABI2|BRK1|RHOU|NCKAP1	http://amigo.geneontology.org/amigo/term/GO:0016601						biological_process
positive regulation of mesenchymal cell proliferation	Gene Ontology	GO:0002053	4	23	0.000645787	0.00732599	PDGFA|TBX1|VEGFA|IRS2	http://amigo.geneontology.org/amigo/term/GO:0002053						biological_process
leukocyte chemotaxis	Gene Ontology	GO:0030595	4	23	0.000645787	0.00732599	CXCL1|CXCL8|CXCL2|CX3CL1	http://amigo.geneontology.org/amigo/term/GO:0030595						biological_process
regulation of glucose transmembrane transport	Gene Ontology	GO:0010827	3	9	0.000650023	0.00732599	EDN1|OCLN|TRIB3	http://amigo.geneontology.org/amigo/term/GO:0010827						biological_process
positive regulation of blood vessel endothelial cell proliferation involved in sprouting angiogenesis	Gene Ontology	GO:1903589	3	9	0.000650023	0.00732599	VEGFA|PPP1R16B|HMOX1	http://amigo.geneontology.org/amigo/term/GO:1903589						biological_process
astral microtubule organization	Gene Ontology	GO:0030953	3	9	0.000650023	0.00732599	LIMK2|RAB11A|EZR	http://amigo.geneontology.org/amigo/term/GO:0030953						biological_process
response to hormone	Gene Ontology	GO:0009725	5	42	0.000653137	0.00733719	FHL2|TXN|LYN|STEAP2|DHCR24	http://amigo.geneontology.org/amigo/term/GO:0009725						biological_process
extracellular matrix organization	Gene Ontology	GO:0030198	12	252	0.000656728	0.00735365	PDGFA|PDGFB|ADAMTS1|MMP16|ITGA2|ADAMTS9|SLC7A11|BGN|THBS1|MMP28|ADAMTS18|FGF2	http://amigo.geneontology.org/amigo/term/GO:0030198						biological_process
protein glycosylation	Gene Ontology	GO:0006486	7	91	0.000665982	0.00740932	B3GNT7|EXT1|ST3GAL5|GCNT2|ALG5|GOLGA2|B4GALT5	http://amigo.geneontology.org/amigo/term/GO:0006486						biological_process
activation of protein kinase activity	Gene Ontology	GO:0032147	6	66	0.000715324	0.00788223	PDGFB|TGFB2|TNIK|VEGFA|RGCC|GPRC5A	http://amigo.geneontology.org/amigo/term/GO:0032147						biological_process
roof of mouth development	Gene Ontology	GO:0060021	6	66	0.000715324	0.00788223	BNC2|MEF2C|INHBA|INSIG2|TIPARP|MEOX2	http://amigo.geneontology.org/amigo/term/GO:0060021						biological_process
type I interferon signaling pathway	Gene Ontology	GO:0060337	6	66	0.000715324	0.00788223	XAF1|IFIT2|OAS1|ISG20|RNASEL|IFIT1	http://amigo.geneontology.org/amigo/term/GO:0060337						biological_process
monocyte chemotaxis	Gene Ontology	GO:0002548	5	43	0.000720262	0.00791145	CCL2|CX3CL1|PDGFB|IL6R|FLT1	http://amigo.geneontology.org/amigo/term/GO:0002548						biological_process
decidualization	Gene Ontology	GO:0046697	4	24	0.000744621	0.00812741	STC1|SLC7A11|PTGIS|PTGS2	http://amigo.geneontology.org/amigo/term/GO:0046697						biological_process
positive regulation of protein autophosphorylation	Gene Ontology	GO:0031954	4	24	0.000744621	0.00812741	RAP2B|PDGFA|PDGFB|VEGFA	http://amigo.geneontology.org/amigo/term/GO:0031954						biological_process
positive regulation of protein secretion	Gene Ontology	GO:0050714	5	44	0.000792409	0.00856269	ABCG1|TGFB2|ANKRD1|EZR|CD2AP	http://amigo.geneontology.org/amigo/term/GO:0050714						biological_process
activation of MAPK activity	Gene Ontology	GO:0000187	8	123	0.0007944	0.00856269	BMP2|IRAK2|THBS1|CDK1|CXCR4|DUSP5|GDF15|FGF2	http://amigo.geneontology.org/amigo/term/GO:0000187						biological_process
small GTPase mediated signal transduction	Gene Ontology	GO:0007264	7	94	0.000797063	0.00856471	RASGEF1A|RGL1|HMOX1|RAPGEF5|ARHGAP18|RALGPS2|BCAR3	http://amigo.geneontology.org/amigo/term/GO:0007264						biological_process
negative regulation of sprouting angiogenesis	Gene Ontology	GO:1903671	3	10	0.00083572	0.00892466	ADAMTS9|KLF2|THBS1	http://amigo.geneontology.org/amigo/term/GO:1903671						biological_process
positive regulation of protein metabolic process	Gene Ontology	GO:0051247	3	10	0.00083572	0.00892466	MTPN|KLF4|KLF2	http://amigo.geneontology.org/amigo/term/GO:0051247						biological_process
kidney development	Gene Ontology	GO:0001822	7	95	0.000845011	0.00899611	TGFB2|BMP4|ADAMTS1|VEGFA|TIPARP|BCL2L11|GATA3	http://amigo.geneontology.org/amigo/term/GO:0001822						biological_process
positive regulation of lamellipodium assembly	Gene Ontology	GO:0010592	4	25	0.000853681	0.00906054	BRK1|OCLN|AKIRIN1|NCKAP1	http://amigo.geneontology.org/amigo/term/GO:0010592						biological_process
negative regulation of cell growth	Gene Ontology	GO:0030308	8	125	0.000876949	0.00927903	TGFB2|BTG1|INHBA|OSGIN2|SOX17|SH3BP4|ENO1|VGLL4	http://amigo.geneontology.org/amigo/term/GO:0030308						biological_process
neural crest cell migration	Gene Ontology	GO:0001755	5	46	0.000952701	0.00996592	SEMA6D|TBX1|KITLG|SEMA3F|HTR2B	http://amigo.geneontology.org/amigo/term/GO:0001755						biological_process
leukocyte migration	Gene Ontology	GO:0050900	10	192	0.000953387	0.00996592	CXADR|THBD|SLC16A1|SLC7A5|SLC7A11|TNFRSF10A|MERTK|ANGPT2|PDE4B|LYN	http://amigo.geneontology.org/amigo/term/GO:0050900						biological_process
positive regulation of p38MAPK cascade	Gene Ontology	GO:1900745	4	26	0.000973527	0.0101153	GADD45A|GADD45B|VEGFA|BMP2	http://amigo.geneontology.org/amigo/term/GO:1900745						biological_process
plasminogen activation	Gene Ontology	GO:0031639	3	11	0.00105193	0.0107366	PGK1|PLAU|DHCR24	http://amigo.geneontology.org/amigo/term/GO:0031639						biological_process
mesonephros development	Gene Ontology	GO:0001823	3	11	0.00105193	0.0107366	BMP4|ZBTB16|GATA3	http://amigo.geneontology.org/amigo/term/GO:0001823						biological_process
embryonic viscerocranium morphogenesis	Gene Ontology	GO:0048703	3	11	0.00105193	0.0107366	CHST11|MEF2C|TBX1	http://amigo.geneontology.org/amigo/term/GO:0048703						biological_process
negative regulation of pathway-restricted SMAD protein phosphorylation	Gene Ontology	GO:0060394	3	11	0.00105193	0.0107366	SMAD6|PMEPA1|DKK1	http://amigo.geneontology.org/amigo/term/GO:0060394						biological_process
positive regulation of monocyte differentiation	Gene Ontology	GO:0045657	3	11	0.00105193	0.0107366	JUN|CSF1|ZFP36L1	http://amigo.geneontology.org/amigo/term/GO:0045657						biological_process
peptidyl-tyrosine dephosphorylation	Gene Ontology	GO:0035335	7	99	0.00106001	0.0107555	PTPRR|PTPN12|DNAJC6|DUSP5|DUSP4|DUSP16|DUSP10	http://amigo.geneontology.org/amigo/term/GO:0035335						biological_process
negative regulation of cysteine-type endopeptidase activity involved in apoptotic process	Gene Ontology	GO:0043154	6	72	0.00109128	0.0110082	PTGS2|THBS1|KLF4|VEGFA|MDM2|DHCR24	http://amigo.geneontology.org/amigo/term/GO:0043154						biological_process
cellular response to fibroblast growth factor stimulus	Gene Ontology	GO:0044344	4	27	0.00110472	0.0110472	CCL2|CXCL8|TBX1|ZFP36L1	http://amigo.geneontology.org/amigo/term/GO:0044344						biological_process
positive regulation of reactive oxygen species metabolic process	Gene Ontology	GO:2000379	4	27	0.00110472	0.0110472	GADD45A|PDGFB|RNF41|THBS1	http://amigo.geneontology.org/amigo/term/GO:2000379						biological_process
erythrocyte differentiation	Gene Ontology	GO:0030218	5	48	0.0011359	0.0112614	INHBA|HSPA9|BMP4|LYN|GATA3	http://amigo.geneontology.org/amigo/term/GO:0030218						biological_process
regulation of apoptotic process	Gene Ontology	GO:0042981	10	197	0.00114677	0.0113367	ACER2|FBXO11|BCL2L11|FAS|RASSF3|CARD10|TNFRSF10C|TNFRSF10A|NDRG1|GLS	http://amigo.geneontology.org/amigo/term/GO:0042981						biological_process
positive regulation of protein catabolic process	Gene Ontology	GO:0045732	6	73	0.00116637	0.0114001	RNF41|SOX17|FOXO1|TIPARP|TNFAIP3|LPCAT1	http://amigo.geneontology.org/amigo/term/GO:0045732						biological_process
Ras protein signal transduction	Gene Ontology	GO:0007265	6	73	0.00116637	0.0114001	ART4|JUN|RIT1|DHCR24|FGF2|RALGDS	http://amigo.geneontology.org/amigo/term/GO:0007265						biological_process
aortic valve morphogenesis	Gene Ontology	GO:0003180	4	28	0.00124783	0.0120938	BMP4|SMAD6|JAG1|GATA3	http://amigo.geneontology.org/amigo/term/GO:0003180						biological_process
negative regulation of apoptotic signaling pathway	Gene Ontology	GO:2001234	4	28	0.00124783	0.0120938	CX3CL1|BDNF|CSNK2A2|GNAI3	http://amigo.geneontology.org/amigo/term/GO:2001234						biological_process
microtubule cytoskeleton organization	Gene Ontology	GO:0000226	8	133	0.00127853	0.0123567	MAP1B|TACC2|CALML4|CDK1|DYNC1LI2|TTBK2|TUBB2A|TUBB2B	http://amigo.geneontology.org/amigo/term/GO:0000226						biological_process
regulation of pH	Gene Ontology	GO:0006885	3	12	0.00130045	0.0123615	EDN1|CLCN3|PDK4	http://amigo.geneontology.org/amigo/term/GO:0006885						biological_process
PERK-mediated unfolded protein response	Gene Ontology	GO:0036499	3	12	0.00130045	0.0123615	CCL2|CXCL8|ASNS	http://amigo.geneontology.org/amigo/term/GO:0036499						biological_process
commissural neuron axon guidance	Gene Ontology	GO:0071679	3	12	0.00130045	0.0123615	NFIB|PTCH1|VEGFA	http://amigo.geneontology.org/amigo/term/GO:0071679						biological_process
cardiac muscle tissue morphogenesis	Gene Ontology	GO:0055008	3	12	0.00130045	0.0123615	EGLN1|ANKRD1|BMP2	http://amigo.geneontology.org/amigo/term/GO:0055008						biological_process
negative regulation of autophagy	Gene Ontology	GO:0010507	5	50	0.00134396	0.01274	GOLGA2|RUBCN|RASIP1|MCL1|HTR2B	http://amigo.geneontology.org/amigo/term/GO:0010507						biological_process
cell adhesion	Gene Ontology	GO:0007155	17	478	0.00135772	0.0128353	CCL2|NEDD9|ACKR3|NUAK1|ITGA2|EPHA4|FAT1|THBS1|CX3CL1|PCDH10|PCDH17|GNE|CDH11|RHOB|KITLG|ABL2|ITGBL1	http://amigo.geneontology.org/amigo/term/GO:0007155						biological_process
endochondral ossification	Gene Ontology	GO:0001958	4	29	0.00140341	0.0131593	MEF2C|BMP4|MMP16|FGF18	http://amigo.geneontology.org/amigo/term/GO:0001958						biological_process
positive regulation of DNA replication	Gene Ontology	GO:0045740	4	29	0.00140341	0.0131593	CDK1|JUN|BCAR3|STON1	http://amigo.geneontology.org/amigo/term/GO:0045740						biological_process
regulation of Rho protein signal transduction	Gene Ontology	GO:0035023	4	29	0.00140341	0.0131593	ARHGEF28|CDC42SE2|AKAP13|DLC1	http://amigo.geneontology.org/amigo/term/GO:0035023						biological_process
liver development	Gene Ontology	GO:0001889	6	76	0.00141552	0.013237	TGFBR3|PKD2|JUN|ASNS|GATA6|CITED2	http://amigo.geneontology.org/amigo/term/GO:0001889						biological_process
oxidation-reduction process	Gene Ontology	GO:0055114	18	525	0.00147224	0.0137303	TXN|EGLN1|SRXN1|MTHFD2|PTGS2|CYP1A1|CH25H|ZADH2|BMP2|FTH1|MICAL2|AGPS|FAR1|PTGIS|HMGCR|FASN|STEAP2|DHCR24	http://amigo.geneontology.org/amigo/term/GO:0055114						biological_process
skeletal system development	Gene Ontology	GO:0001501	8	137	0.00152792	0.0141161	CDH11|TGFB2|GJA5|EXT1|MMP16|RPL38|SOX4|BMP2	http://amigo.geneontology.org/amigo/term/GO:0001501						biological_process
negative regulation of smooth muscle cell proliferation	Gene Ontology	GO:0048662	4	30	0.00157201	0.0141161	KLF4|HMOX1|TRIB1|TNFAIP3	http://amigo.geneontology.org/amigo/term/GO:0048662						biological_process
respiratory gaseous exchange by respiratory system	Gene Ontology	GO:0007585	4	30	0.00157201	0.0141161	CHST11|EDN1|MAFB|DACH1	http://amigo.geneontology.org/amigo/term/GO:0007585						biological_process
reactive oxygen species metabolic process	Gene Ontology	GO:0072593	4	30	0.00157201	0.0141161	PDGFB|GLS|DDIT4|PDK4	http://amigo.geneontology.org/amigo/term/GO:0072593						biological_process
platelet-derived growth factor receptor signaling pathway	Gene Ontology	GO:0048008	4	30	0.00157201	0.0141161	TXNIP|PDGFA|PDGFB|TIPARP	http://amigo.geneontology.org/amigo/term/GO:0048008						biological_process
response to axon injury	Gene Ontology	GO:0048678	4	30	0.00157201	0.0141161	TXN|LYN|FLRT3|CDK1	http://amigo.geneontology.org/amigo/term/GO:0048678						biological_process
sphingolipid biosynthetic process	Gene Ontology	GO:0030148	5	52	0.00157883	0.0141161	ACER2|ACER3|PLPP3|SPTLC2|ELOVL6	http://amigo.geneontology.org/amigo/term/GO:0030148						biological_process
positive regulation of fat cell differentiation	Gene Ontology	GO:0045600	5	52	0.00157883	0.0141161	CCDC71L|MEDAG|BMP2|ZFP36L1|ZBTB16	http://amigo.geneontology.org/amigo/term/GO:0045600						biological_process
amino acid import across plasma membrane	Gene Ontology	GO:0089718	3	13	0.00158297	0.0141161	SLC7A5|SLC6A6|SLC7A1	http://amigo.geneontology.org/amigo/term/GO:0089718						biological_process
vascular endothelial growth factor signaling pathway	Gene Ontology	GO:0038084	3	13	0.00158297	0.0141161	PGF|VEGFA|FLT1	http://amigo.geneontology.org/amigo/term/GO:0038084						biological_process
cardiac septum morphogenesis	Gene Ontology	GO:0060411	3	13	0.00158297	0.0141161	MDM2|JAG1|HEY1	http://amigo.geneontology.org/amigo/term/GO:0060411						biological_process
hepatocyte differentiation	Gene Ontology	GO:0070365	3	13	0.00158297	0.0141161	CYP1A1|ITGA2|E2F8	http://amigo.geneontology.org/amigo/term/GO:0070365						biological_process
atrioventricular valve morphogenesis	Gene Ontology	GO:0003181	3	13	0.00158297	0.0141161	MDM2|BMP2|TGFB2	http://amigo.geneontology.org/amigo/term/GO:0003181						biological_process
inositol phosphate-mediated signaling	Gene Ontology	GO:0048016	3	13	0.00158297	0.0141161	EDN1|PDGFB|ITPR1	http://amigo.geneontology.org/amigo/term/GO:0048016						biological_process
positive regulation of phospholipase C activity	Gene Ontology	GO:0010863	3	13	0.00158297	0.0141161	ABL2|FGF2|FLT1	http://amigo.geneontology.org/amigo/term/GO:0010863						biological_process
regulation of cardiac muscle cell contraction	Gene Ontology	GO:0086004	3	13	0.00158297	0.0141161	STC1|PDE4B|KCNJ2	http://amigo.geneontology.org/amigo/term/GO:0086004						biological_process
translation	Gene Ontology	GO:0006412	9	173	0.00170084	0.0151283	RPS11|RPS10|RPL38|RPS27L|RPLP2|RPL27A|RPL14|MRPS15|MRPL57	http://amigo.geneontology.org/amigo/term/GO:0006412						biological_process
positive regulation of phosphatidylinositol 3-kinase activity	Gene Ontology	GO:0043552	4	31	0.00175421	0.0155232	PDGFB|LYN|FGF2|FLT1	http://amigo.geneontology.org/amigo/term/GO:0043552						biological_process
cellular response to dexamethasone stimulus	Gene Ontology	GO:0071549	4	31	0.00175421	0.0155232	FOXO1|DDIT4|NR3C1|FBXO32	http://amigo.geneontology.org/amigo/term/GO:0071549						biological_process
negative regulation of NF-kappaB transcription factor activity	Gene Ontology	GO:0032088	6	80	0.00180845	0.0159624	TNFAIP3|IRAK2|KLF4|TCEAL7|PTGIS|CD200	http://amigo.geneontology.org/amigo/term/GO:0032088						biological_process
negative regulation of pri-miRNA transcription by RNA polymerase II	Gene Ontology	GO:1902894	3	14	0.00190106	0.016409	NFIB|PDGFB|BMP4	http://amigo.geneontology.org/amigo/term/GO:1902894						biological_process
induction of positive chemotaxis	Gene Ontology	GO:0050930	3	14	0.00190106	0.016409	PGF|CXCL8|VEGFA	http://amigo.geneontology.org/amigo/term/GO:0050930						biological_process
smooth muscle tissue development	Gene Ontology	GO:0048745	3	14	0.00190106	0.016409	BMP4|PTCH1|TIPARP	http://amigo.geneontology.org/amigo/term/GO:0048745						biological_process
sphingosine biosynthetic process	Gene Ontology	GO:0046512	3	14	0.00190106	0.016409	ACER2|ACER3|SPTLC2	http://amigo.geneontology.org/amigo/term/GO:0046512						biological_process
aorta morphogenesis	Gene Ontology	GO:0035909	3	14	0.00190106	0.016409	TBX1|JAG1|ADAMTS9	http://amigo.geneontology.org/amigo/term/GO:0035909						biological_process
cardiac muscle cell proliferation	Gene Ontology	GO:0060038	3	14	0.00190106	0.016409	TGFBR3|TGFB2|SMAD1	http://amigo.geneontology.org/amigo/term/GO:0060038						biological_process
negative regulation of canonical Wnt signaling pathway	Gene Ontology	GO:0090090	9	176	0.00190174	0.016409	TMEM170B|BMP2|DKK3|TCF4|DKK2|SOX17|DKK1|FOXO1|TLE4	http://amigo.geneontology.org/amigo/term/GO:0090090						biological_process
blood vessel remodeling	Gene Ontology	GO:0001974	4	32	0.00195054	0.0167051	MEF2C|MDM2|JAG1|BGN	http://amigo.geneontology.org/amigo/term/GO:0001974						biological_process
regulation of angiogenesis	Gene Ontology	GO:0045765	4	32	0.00195054	0.0167051	EGLN1|HMOX1|FGF2|ID1	http://amigo.geneontology.org/amigo/term/GO:0045765						biological_process
intracellular signal transduction	Gene Ontology	GO:0035556	14	369	0.00198519	0.0168821	TGFBR3|CXCL1|MKNK2|NUAK1|RASSF3|HMOX1|ARHGEF28|TNIK|MAST4|WSB1|CXCL8|IRAK2|LYN|SH2B3	http://amigo.geneontology.org/amigo/term/GO:0035556						biological_process
cellular response to heat	Gene Ontology	GO:0034605	5	55	0.00198584	0.0168821	IER5|LYN|HMOX1|PTGS2|THBS1	http://amigo.geneontology.org/amigo/term/GO:0034605						biological_process
positive regulation of protein localization to plasma membrane	Gene Ontology	GO:1903078	5	55	0.00198584	0.0168821	SORBS1|RAB11A|STX3|SPTBN1|EZR	http://amigo.geneontology.org/amigo/term/GO:1903078						biological_process
positive regulation of neuron differentiation	Gene Ontology	GO:0045666	6	82	0.00203343	0.0172021	BMP4|BMP2|NRCAM|GDF7|MEF2C|RARB	http://amigo.geneontology.org/amigo/term/GO:0045666						biological_process
response to toxic substance	Gene Ontology	GO:0009636	6	82	0.00203343	0.0172021	SNN|SLC7A11|ASNS|CDK1|MDM2|LYN	http://amigo.geneontology.org/amigo/term/GO:0009636						biological_process
cellular response to transforming growth factor beta stimulus	Gene Ontology	GO:0071560	5	56	0.0021371	0.0179041	EDN1|MEF2C|NR3C1|ANKRD1|ZFP36L1	http://amigo.geneontology.org/amigo/term/GO:0071560						biological_process
lamellipodium assembly	Gene Ontology	GO:0030032	4	33	0.00216155	0.0179352	WHAMM|AJUBA|NCK1|WASF3	http://amigo.geneontology.org/amigo/term/GO:0030032						biological_process
limb development	Gene Ontology	GO:0060173	4	33	0.00216155	0.0179352	RC3H2|SLC7A11|MEOX2|DKK1	http://amigo.geneontology.org/amigo/term/GO:0060173						biological_process
ventricular septum development	Gene Ontology	GO:0003281	4	33	0.00216155	0.0179352	MDM2|SMAD6|GJA5|GATA3	http://amigo.geneontology.org/amigo/term/GO:0003281						biological_process
cellular response to BMP stimulus	Gene Ontology	GO:0071773	4	33	0.00216155	0.0179352	GATA6|BMP4|BMP2|GATA3	http://amigo.geneontology.org/amigo/term/GO:0071773						biological_process
ubiquitin-dependent protein catabolic process	Gene Ontology	GO:0006511	12	292	0.00217493	0.018003	UBE2I|LNX1|FBXO11|FBXL5|RBBP6|RNF144B|RNF144A|USP31|MDM2|FBXL20|RNF125|UBR4	http://amigo.geneontology.org/amigo/term/GO:0006511						biological_process
response to muscle stretch	Gene Ontology	GO:0035994	3	15	0.00225624	0.0183684	EDN1|JUN|ANKRD1	http://amigo.geneontology.org/amigo/term/GO:0035994						biological_process
somite development	Gene Ontology	GO:0061053	3	15	0.00225624	0.0183684	PTCH1|RBBP6|MEOX2	http://amigo.geneontology.org/amigo/term/GO:0061053						biological_process
protein kinase C signaling	Gene Ontology	GO:0070528	3	15	0.00225624	0.0183684	PDGFB|ANKRD1|HTR2B	http://amigo.geneontology.org/amigo/term/GO:0070528						biological_process
positive regulation of DNA biosynthetic process	Gene Ontology	GO:2000573	3	15	0.00225624	0.0183684	PDGFB|FGF2|RGCC	http://amigo.geneontology.org/amigo/term/GO:2000573						biological_process
hair cycle	Gene Ontology	GO:0042633	3	15	0.00225624	0.0183684	PTGS2|PPP1R13L|SNRPE	http://amigo.geneontology.org/amigo/term/GO:0042633						biological_process
odontogenesis of dentin-containing tooth	Gene Ontology	GO:0042475	5	57	0.0022966	0.0185659	BMP4|TBX1|BCL2L11|SLC7A11|BMP2	http://amigo.geneontology.org/amigo/term/GO:0042475						biological_process
inner ear morphogenesis	Gene Ontology	GO:0042472	5	57	0.0022966	0.0185659	SPRY2|MAFB|TBX1|INSIG2|GATA3	http://amigo.geneontology.org/amigo/term/GO:0042472						biological_process
biological_process	Gene Ontology	GO:0008150	19	594	0.0023504	0.0189566	CHIC2|DCAF12L1|EVA1C|TMEM50B|CCM2L|MN1|TM4SF1|LRRC34|C6orf62|BGN|TLE4|PIK3C2B|MEGF9|WSB1|TMEM245|ZNF114|EMC7|ZADH2|SLC25A30	http://amigo.geneontology.org/amigo/term/GO:0008150						biological_process
protein localization to nucleus	Gene Ontology	GO:0034504	4	34	0.00238779	0.0191244	BMP4|MDM2|HHEX|ZBTB16	http://amigo.geneontology.org/amigo/term/GO:0034504						biological_process
vesicle-mediated transport	Gene Ontology	GO:0016192	8	150	0.00261402	0.0205575	VAMP2|RAB32|ADAMTS9|TBC1D4|ARL4C|RAB11A|STON1|TGFBRAP1	http://amigo.geneontology.org/amigo/term/GO:0016192						biological_process
positive regulation of epithelial cell migration	Gene Ontology	GO:0010634	4	35	0.00262979	0.0205575	RAB11A|ITGA2|JUN|TGFB2	http://amigo.geneontology.org/amigo/term/GO:0010634						biological_process
regulation of cholesterol biosynthetic process	Gene Ontology	GO:0045540	4	35	0.00262979	0.0205575	ELOVL6|IDI1|FASN|HMGCR	http://amigo.geneontology.org/amigo/term/GO:0045540						biological_process
negative regulation of cell death	Gene Ontology	GO:0060548	5	59	0.00264129	0.0205575	FGF2|BMP4|NCK1|SOX4|HTR2B	http://amigo.geneontology.org/amigo/term/GO:0060548						biological_process
negative regulation of phosphorylation	Gene Ontology	GO:0042326	3	16	0.0026499	0.0205575	INHBA|BMP4|DLC1	http://amigo.geneontology.org/amigo/term/GO:0042326						biological_process
prostaglandin biosynthetic process	Gene Ontology	GO:0001516	3	16	0.0026499	0.0205575	EDN1|PTGS2|PTGIS	http://amigo.geneontology.org/amigo/term/GO:0001516						biological_process
positive regulation of vascular associated smooth muscle cell migration	Gene Ontology	GO:1904754	3	16	0.0026499	0.0205575	MDM2|ADAMTS1|PDGFB	http://amigo.geneontology.org/amigo/term/GO:1904754						biological_process
embryonic digestive tract development	Gene Ontology	GO:0048566	3	16	0.0026499	0.0205575	CXCL8|TGFB2|RARB	http://amigo.geneontology.org/amigo/term/GO:0048566						biological_process
embryonic heart tube development	Gene Ontology	GO:0035050	3	16	0.0026499	0.0205575	SOX18|GJA5|SOX17	http://amigo.geneontology.org/amigo/term/GO:0035050						biological_process
positive regulation of cellular protein metabolic process	Gene Ontology	GO:0032270	3	16	0.0026499	0.0205575	INHBA|KLF4|CSF1	http://amigo.geneontology.org/amigo/term/GO:0032270						biological_process
G protein-coupled receptor signaling pathway	Gene Ontology	GO:0007186	30	1132	0.00273655	0.0211822	CCL2|CXCR4|TBXA2R|CCRL2|AKAP13|APLP2|GPRC5A|GNAI3|GPR146|S1PR3|ARHGEF3|PDE7B|RGS2|RGS3|EDN1|FGD4|ARHGEF11|HTR2B|CX3CL1|APLN|RHOB|CXCL1|CXCL2|GNAQ|ACKR4|CXCL8|ACKR3|ENC1|F2RL2|PDE4B	http://amigo.geneontology.org/amigo/term/GO:0007186						biological_process
protein localization to plasma membrane	Gene Ontology	GO:0072659	8	152	0.00282429	0.0216622	EXOC5|SLC7A11|EZR|RAB11A|TNIK|PKP2|PTCH1|SPTBN1	http://amigo.geneontology.org/amigo/term/GO:0072659						biological_process
modulation of chemical synaptic transmission	Gene Ontology	GO:0050804	5	60	0.00282701	0.0216622	CDH11|BDNF|EPHB1|SLC7A11|TUBB2B	http://amigo.geneontology.org/amigo/term/GO:0050804						biological_process
negative regulation of epithelial cell proliferation	Gene Ontology	GO:0050680	5	60	0.00282701	0.0216622	TGFBR3|BMP4|TGFB2|PTCH1|DUSP10	http://amigo.geneontology.org/amigo/term/GO:0050680						biological_process
SRP-dependent cotranslational protein targeting to membrane	Gene Ontology	GO:0006614	6	88	0.00283612	0.0216622	RPS11|RPS10|RPL38|RPLP2|RPL27A|RPL14	http://amigo.geneontology.org/amigo/term/GO:0006614						biological_process
release of sequestered calcium ion into cytosol	Gene Ontology	GO:0051209	4	36	0.00288808	0.021914	PKD2|ITPR1|FGF2|HTR2B	http://amigo.geneontology.org/amigo/term/GO:0051209						biological_process
cell death	Gene Ontology	GO:0008219	4	36	0.00288808	0.021914	TGFB2|HMOX1|SNCAIP|EMP1	http://amigo.geneontology.org/amigo/term/GO:0008219						biological_process
negative regulation of cell-substrate adhesion	Gene Ontology	GO:0010812	3	17	0.00308336	0.0228936	ANGPT2|CX3CL1|GCNT2	http://amigo.geneontology.org/amigo/term/GO:0010812						biological_process
microvillus assembly	Gene Ontology	GO:0030033	3	17	0.00308336	0.0228936	RAP2B|TNIK|EZR	http://amigo.geneontology.org/amigo/term/GO:0030033						biological_process
retinoic acid receptor signaling pathway	Gene Ontology	GO:0048384	3	17	0.00308336	0.0228936	RARB|TBX1|CREM	http://amigo.geneontology.org/amigo/term/GO:0048384						biological_process
positive regulation of calcium ion import	Gene Ontology	GO:0090280	3	17	0.00308336	0.0228936	CCL2|STC1|PDGFB	http://amigo.geneontology.org/amigo/term/GO:0090280						biological_process
regulation of extrinsic apoptotic signaling pathway via death domain receptors	Gene Ontology	GO:1902041	3	17	0.00308336	0.0228936	FAS|TNFRSF10A|TNFSF10	http://amigo.geneontology.org/amigo/term/GO:1902041						biological_process
positive regulation of brown fat cell differentiation	Gene Ontology	GO:0090336	3	17	0.00308336	0.0228936	PTGS2|SOX13|METRNL	http://amigo.geneontology.org/amigo/term/GO:0090336						biological_process
sterol biosynthetic process	Gene Ontology	GO:0016126	3	17	0.00308336	0.0228936	INSIG2|HMGCR|CH25H	http://amigo.geneontology.org/amigo/term/GO:0016126						biological_process
negative chemotaxis	Gene Ontology	GO:0050919	4	37	0.0031632	0.0233362	PDGFA|SEMA6D|FLRT3|SEMA3F	http://amigo.geneontology.org/amigo/term/GO:0050919						biological_process
vesicle fusion	Gene Ontology	GO:0006906	4	37	0.0031632	0.0233362	STX3|VAMP2|GNAI3|STX7	http://amigo.geneontology.org/amigo/term/GO:0006906						biological_process
cell maturation	Gene Ontology	GO:0048469	4	37	0.0031632	0.0233362	SOX18|VEGFA|GATA3|LHX6	http://amigo.geneontology.org/amigo/term/GO:0048469						biological_process
somatic stem cell population maintenance	Gene Ontology	GO:0035019	5	63	0.00344073	0.0251159	FOXP1|KLF10|KLF4|FGF2|SOX4	http://amigo.geneontology.org/amigo/term/GO:0035019						biological_process
synapse assembly	Gene Ontology	GO:0007416	5	63	0.00344073	0.0251159	NRCAM|MAP1B|SHANK3|BDNF|FLRT3	http://amigo.geneontology.org/amigo/term/GO:0007416						biological_process
regulation of translation	Gene Ontology	GO:0006417	5	63	0.00344073	0.0251159	MKNK2|MTPN|NOLC1|DNAJC1|RPL38	http://amigo.geneontology.org/amigo/term/GO:0006417						biological_process
heart looping	Gene Ontology	GO:0001947	5	63	0.00344073	0.0251159	SOX18|PKD2|MICAL2|MEF2C|SOX17	http://amigo.geneontology.org/amigo/term/GO:0001947						biological_process
brain development	Gene Ontology	GO:0007420	10	231	0.00347656	0.025324	NFIB|DDIT4|SYNJ2|IRS2|ID1|RGS2|CXCR4|BCL2L11|PTCH1|GNAI3	http://amigo.geneontology.org/amigo/term/GO:0007420						biological_process
platelet degranulation	Gene Ontology	GO:0002576	7	124	0.00354023	0.0253768	PDGFA|PDGFB|TGFB2|THBS1|VEGFA|APLP2|LYN	http://amigo.geneontology.org/amigo/term/GO:0002576						biological_process
positive regulation of stress-activated MAPK cascade	Gene Ontology	GO:0032874	3	18	0.00355787	0.0253768	TGFB2|KLHDC10|HMGCR	http://amigo.geneontology.org/amigo/term/GO:0032874						biological_process
pharyngeal system development	Gene Ontology	GO:0060037	3	18	0.00355787	0.0253768	TBX1|PTCH1|GATA3	http://amigo.geneontology.org/amigo/term/GO:0060037						biological_process
embryonic hemopoiesis	Gene Ontology	GO:0035162	3	18	0.00355787	0.0253768	KITLG|SH2B3|GATA3	http://amigo.geneontology.org/amigo/term/GO:0035162						biological_process
establishment of endothelial barrier	Gene Ontology	GO:0061028	3	18	0.00355787	0.0253768	SOX18|PPP1R16B|EZR	http://amigo.geneontology.org/amigo/term/GO:0061028						biological_process
camera-type eye morphogenesis	Gene Ontology	GO:0048593	3	18	0.00355787	0.0253768	FAT1|EPHB1|VEGFA	http://amigo.geneontology.org/amigo/term/GO:0048593						biological_process
negative regulation of vascular associated smooth muscle cell proliferation	Gene Ontology	GO:1904706	3	18	0.00355787	0.0253768	MEF2C|HMOX1|APLN	http://amigo.geneontology.org/amigo/term/GO:1904706						biological_process
response to fatty acid	Gene Ontology	GO:0070542	3	18	0.00355787	0.0253768	PTGS2|FOXO1|INSIG2	http://amigo.geneontology.org/amigo/term/GO:0070542						biological_process
regulation of reactive oxygen species metabolic process	Gene Ontology	GO:2000377	3	18	0.00355787	0.0253768	FOXO1|PRCP|RNF41	http://amigo.geneontology.org/amigo/term/GO:2000377						biological_process
neutrophil degranulation	Gene Ontology	GO:0043312	16	482	0.00356449	0.0253768	RAP2B|CXCL1|VAMP2|TUBB2A|PLAUR|SLC2A3|PLAU|HMOX2|PNP|MAGT1|ATP11A|LPCAT1|FTH1|PRCP|DLC1|UBR4	http://amigo.geneontology.org/amigo/term/GO:0043312						biological_process
exocytosis	Gene Ontology	GO:0006887	6	93	0.00366892	0.0260666	LIN7A|VAMP2|EXOC6|EXOC5|STX3|RAB11A	http://amigo.geneontology.org/amigo/term/GO:0006887						biological_process
chondrocyte differentiation	Gene Ontology	GO:0002062	4	39	0.00376593	0.0266465	MEF2C|NFIB|BMP4|BMP2	http://amigo.geneontology.org/amigo/term/GO:0002062						biological_process
negative regulation of signaling receptor activity	Gene Ontology	GO:2000272	4	39	0.00376593	0.0266465	LYPD6|DKK2|DKK3|DKK1	http://amigo.geneontology.org/amigo/term/GO:2000272						biological_process
translational initiation	Gene Ontology	GO:0006413	7	126	0.00384811	0.0271723	RPS11|RPS10|RPL38|RPLP2|RPL27A|RPL14|EIF5B	http://amigo.geneontology.org/amigo/term/GO:0006413						biological_process
ciliary basal body-plasma membrane docking	Gene Ontology	GO:0097711	6	95	0.00404829	0.0279432	CEP63|TUBB2A|RAB11A|CDK1|TTBK2|DLC1	http://amigo.geneontology.org/amigo/term/GO:0097711						biological_process
positive regulation of smooth muscle cell migration	Gene Ontology	GO:0014911	3	19	0.00407456	0.0279432	PDGFB|ITGA2|SEMA6D	http://amigo.geneontology.org/amigo/term/GO:0014911						biological_process
androgen receptor signaling pathway	Gene Ontology	GO:0030521	3	19	0.00407456	0.0279432	DDX5|ZMIZ1|PMEPA1	http://amigo.geneontology.org/amigo/term/GO:0030521						biological_process
regulation of neurotransmitter secretion	Gene Ontology	GO:0046928	3	19	0.00407456	0.0279432	MEF2C|MCTP1|SNCAIP	http://amigo.geneontology.org/amigo/term/GO:0046928						biological_process
cell-substrate adhesion	Gene Ontology	GO:0031589	3	19	0.00407456	0.0279432	SMAD6|EPHB1|ITGA2	http://amigo.geneontology.org/amigo/term/GO:0031589						biological_process
positive regulation of macrophage chemotaxis	Gene Ontology	GO:0010759	3	19	0.00407456	0.0279432	CSF1|AKIRIN1|THBS1	http://amigo.geneontology.org/amigo/term/GO:0010759						biological_process
negative regulation of cell-matrix adhesion	Gene Ontology	GO:0001953	3	19	0.00407456	0.0279432	ACER2|JAG1|THBS1	http://amigo.geneontology.org/amigo/term/GO:0001953						biological_process
regulation of protein localization to plasma membrane	Gene Ontology	GO:1903076	3	19	0.00407456	0.0279432	GBP1|STX7|SPTBN1	http://amigo.geneontology.org/amigo/term/GO:1903076						biological_process
positive regulation of endothelial cell apoptotic process	Gene Ontology	GO:2000353	3	19	0.00407456	0.0279432	CCL2|RGCC|THBS1	http://amigo.geneontology.org/amigo/term/GO:2000353						biological_process
negative regulation of ossification	Gene Ontology	GO:0030279	3	19	0.00407456	0.0279432	MEF2C|SMAD6|DKK1	http://amigo.geneontology.org/amigo/term/GO:0030279						biological_process
embryo implantation	Gene Ontology	GO:0007566	4	40	0.00409456	0.0279432	STC1|SLC7A11|PTGIS|PTGS2	http://amigo.geneontology.org/amigo/term/GO:0007566						biological_process
ovarian follicle development	Gene Ontology	GO:0001541	4	40	0.00409456	0.0279432	INHBA|KITLG|LFNG|VEGFA	http://amigo.geneontology.org/amigo/term/GO:0001541						biological_process
negative regulation of interleukin-6 production	Gene Ontology	GO:0032715	4	40	0.00409456	0.0279432	CD200|CX3CL1|KLF2|TNFAIP3	http://amigo.geneontology.org/amigo/term/GO:0032715						biological_process
centrosome cycle	Gene Ontology	GO:0007098	4	40	0.00409456	0.0279432	SLC16A1|CDK1|GOLGA2|GADD45A	http://amigo.geneontology.org/amigo/term/GO:0007098						biological_process
anterior/posterior pattern specification	Gene Ontology	GO:0009952	6	96	0.0042485	0.0285258	HHEX|ZBTB16|BHLHE40|HOXA5|TBX1|HEY1	http://amigo.geneontology.org/amigo/term/GO:0009952						biological_process
regulation of germinal center formation	Gene Ontology	GO:0002634	2	5	0.00440649	0.0285258	MEF2C|TNFAIP3	http://amigo.geneontology.org/amigo/term/GO:0002634						biological_process
regulation of smooth muscle cell migration	Gene Ontology	GO:0014910	2	5	0.00440649	0.0285258	PDGFA|PLAU	http://amigo.geneontology.org/amigo/term/GO:0014910						biological_process
endocardial cell differentiation	Gene Ontology	GO:0060956	2	5	0.00440649	0.0285258	SOX18|SOX17	http://amigo.geneontology.org/amigo/term/GO:0060956						biological_process
negative regulation of SMAD protein complex assembly	Gene Ontology	GO:0010991	2	5	0.00440649	0.0285258	SMAD6|PMEPA1	http://amigo.geneontology.org/amigo/term/GO:0010991						biological_process
negative regulation of toll-like receptor 2 signaling pathway	Gene Ontology	GO:0034136	2	5	0.00440649	0.0285258	LYN|TNFAIP3	http://amigo.geneontology.org/amigo/term/GO:0034136						biological_process
cardiac ventricle formation	Gene Ontology	GO:0003211	2	5	0.00440649	0.0285258	MEF2C|SOX4	http://amigo.geneontology.org/amigo/term/GO:0003211						biological_process
type II pneumocyte differentiation	Gene Ontology	GO:0060510	2	5	0.00440649	0.0285258	GATA6|NFIB	http://amigo.geneontology.org/amigo/term/GO:0060510						biological_process
type I pneumocyte differentiation	Gene Ontology	GO:0060509	2	5	0.00440649	0.0285258	NFIB|KLF2	http://amigo.geneontology.org/amigo/term/GO:0060509						biological_process
positive regulation of fibroblast growth factor production	Gene Ontology	GO:0090271	2	5	0.00440649	0.0285258	CCM2L|PTGS2	http://amigo.geneontology.org/amigo/term/GO:0090271						biological_process
ventricular cardiac muscle cell differentiation	Gene Ontology	GO:0055012	2	5	0.00440649	0.0285258	MEF2C|RARB	http://amigo.geneontology.org/amigo/term/GO:0055012						biological_process
negative regulation of T cell migration	Gene Ontology	GO:2000405	2	5	0.00440649	0.0285258	CD200|LRCH1	http://amigo.geneontology.org/amigo/term/GO:2000405						biological_process
negative regulation of cell volume	Gene Ontology	GO:0045794	2	5	0.00440649	0.0285258	CLCN3|SHANK3	http://amigo.geneontology.org/amigo/term/GO:0045794						biological_process
positive regulation of glomerular mesangial cell proliferation	Gene Ontology	GO:0072126	2	5	0.00440649	0.0285258	PDGFB|IL6R	http://amigo.geneontology.org/amigo/term/GO:0072126						biological_process
neutrophil homeostasis	Gene Ontology	GO:0001780	2	5	0.00440649	0.0285258	PDE4B|SH2B3	http://amigo.geneontology.org/amigo/term/GO:0001780						biological_process
response to follicle-stimulating hormone	Gene Ontology	GO:0032354	2	5	0.00440649	0.0285258	TGFBR3|ASNS	http://amigo.geneontology.org/amigo/term/GO:0032354						biological_process
nephric duct morphogenesis	Gene Ontology	GO:0072178	2	5	0.00440649	0.0285258	EPHA4|GATA3	http://amigo.geneontology.org/amigo/term/GO:0072178						biological_process
atrial septum primum morphogenesis	Gene Ontology	GO:0003289	2	5	0.00440649	0.0285258	TGFB2|SOX4	http://amigo.geneontology.org/amigo/term/GO:0003289						biological_process
negative regulation of transforming growth factor beta1 production	Gene Ontology	GO:0032911	2	5	0.00440649	0.0285258	GATA6|CD2AP	http://amigo.geneontology.org/amigo/term/GO:0032911						biological_process
positive regulation of melanocyte differentiation	Gene Ontology	GO:0045636	2	5	0.00440649	0.0285258	KITLG|ADAMTS9	http://amigo.geneontology.org/amigo/term/GO:0045636						biological_process
corticospinal tract morphogenesis	Gene Ontology	GO:0021957	2	5	0.00440649	0.0285258	CDH11|EPHA4	http://amigo.geneontology.org/amigo/term/GO:0021957						biological_process
regulation of programmed cell death	Gene Ontology	GO:0043067	2	5	0.00440649	0.0285258	ACER3|CXCR4	http://amigo.geneontology.org/amigo/term/GO:0043067						biological_process
protein transport	Gene Ontology	GO:0015031	12	320	0.00441077	0.0285258	LIN7A|RAB11FIP1|VAMP2|EXOC6|EXOC5|ADAMTS9|HSP90B1|RAB2A|GOLGA2|ARRDC3|TXNIP|SNX21	http://amigo.geneontology.org/amigo/term/GO:0015031						biological_process
negative regulation of G1/S transition of mitotic cell cycle	Gene Ontology	GO:2000134	4	41	0.00444203	0.0286038	CCL2|PKD2|KLF4|CDK2AP2	http://amigo.geneontology.org/amigo/term/GO:2000134						biological_process
negative regulation of viral genome replication	Gene Ontology	GO:0045071	4	41	0.00444203	0.0286038	OAS1|ISG20|RNASEL|IFIT1	http://amigo.geneontology.org/amigo/term/GO:0045071						biological_process
cellular response to leukemia inhibitory factor	Gene Ontology	GO:1990830	6	97	0.00445592	0.0286038	SRSF7|RFX2|SOX17|SPRY2|KLF4|TLE4	http://amigo.geneontology.org/amigo/term/GO:1990830						biological_process
blood vessel morphogenesis	Gene Ontology	GO:0048514	3	20	0.00463451	0.0295856	TBX1|ID1|FLT1	http://amigo.geneontology.org/amigo/term/GO:0048514						biological_process
positive regulation of cardiac muscle hypertrophy	Gene Ontology	GO:0010613	3	20	0.00463451	0.0295856	EDN1|MTPN|MEF2A	http://amigo.geneontology.org/amigo/term/GO:0010613						biological_process
regulation of dendritic spine morphogenesis	Gene Ontology	GO:0061001	3	20	0.00463451	0.0295856	ABI2|EPHA4|SHANK3	http://amigo.geneontology.org/amigo/term/GO:0061001						biological_process
positive regulation of tyrosine phosphorylation of STAT protein	Gene Ontology	GO:0042531	5	68	0.00466764	0.029707	VEGFA|LYN|ARL2BP|TNFSF18|IL6R	http://amigo.geneontology.org/amigo/term/GO:0042531						biological_process
animal organ regeneration	Gene Ontology	GO:0031100	4	42	0.00480881	0.0304734	PGF|CDK1|ANGPT2|TGFBR3	http://amigo.geneontology.org/amigo/term/GO:0031100						biological_process
G2/M transition of mitotic cell cycle	Gene Ontology	GO:0000086	7	133	0.00508764	0.0321227	TUBB2A|ARPP19|CEP63|DLC1|CDK1|AJUBA|PHLDA1	http://amigo.geneontology.org/amigo/term/GO:0000086						biological_process
cell cycle	Gene Ontology	GO:0007049	10	245	0.00515211	0.0324115	UBE2I|NEDD9|NR3C1|GNAI3|PIM3|CD2AP|RGS2|TXNIP|APLP2|CSNK2A2	http://amigo.geneontology.org/amigo/term/GO:0007049						biological_process
epithelial to mesenchymal transition	Gene Ontology	GO:0001837	4	43	0.00519538	0.0326007	TGFBR3|DDX5|TGFB2|BMP2	http://amigo.geneontology.org/amigo/term/GO:0001837						biological_process
regulation of autophagy	Gene Ontology	GO:0010506	5	70	0.00523577	0.0326007	ACER2|ITPR1|PIP4K2A|ABL2|TRIB3	http://amigo.geneontology.org/amigo/term/GO:0010506						biological_process
cell migration involved in sprouting angiogenesis	Gene Ontology	GO:0002042	3	21	0.00523872	0.0326007	VEGFA|PIK3R3|FGF2	http://amigo.geneontology.org/amigo/term/GO:0002042						biological_process
regulation of neuron death	Gene Ontology	GO:1901214	3	21	0.00523872	0.0326007	EGLN1|EPHB1|DHCR24	http://amigo.geneontology.org/amigo/term/GO:1901214						biological_process
negative regulation of chondrocyte differentiation	Gene Ontology	GO:0032331	3	21	0.00523872	0.0326007	EFEMP1|BMP4|RARB	http://amigo.geneontology.org/amigo/term/GO:0032331						biological_process
regulation of postsynapse organization	Gene Ontology	GO:0099175	3	21	0.00523872	0.0326007	NRCAM|EGLN1|SEMA3F	http://amigo.geneontology.org/amigo/term/GO:0099175						biological_process
response to oxidative stress	Gene Ontology	GO:0006979	6	101	0.00536079	0.0331491	TXN|PTGS2|HMOX1|HMOX2|SRXN1|DHCR24	http://amigo.geneontology.org/amigo/term/GO:0006979						biological_process
protein autophosphorylation	Gene Ontology	GO:0046777	8	170	0.00536517	0.0331491	NEK6|EPHB1|PIM3|MKNK2|EPHA4|TNIK|LYN|FLT1	http://amigo.geneontology.org/amigo/term/GO:0046777						biological_process
thymus development	Gene Ontology	GO:0048538	4	44	0.00560221	0.0340019	MAFB|TBX1|BCL2L11|GATA3	http://amigo.geneontology.org/amigo/term/GO:0048538						biological_process
platelet activation	Gene Ontology	GO:0030168	6	102	0.00560658	0.0340019	RAP2B|GNAQ|MERTK|F2RL2|LYN|ITPR1	http://amigo.geneontology.org/amigo/term/GO:0030168						biological_process
positive regulation of mast cell chemotaxis	Gene Ontology	GO:0060754	2	6	0.00581766	0.0340019	PGF|VEGFA	http://amigo.geneontology.org/amigo/term/GO:0060754						biological_process
regulation of erythrocyte differentiation	Gene Ontology	GO:0045646	2	6	0.00581766	0.0340019	HSPA9|LYN	http://amigo.geneontology.org/amigo/term/GO:0045646						biological_process
TRAIL-activated apoptotic signaling pathway	Gene Ontology	GO:0036462	2	6	0.00581766	0.0340019	TNFRSF10C|TNFRSF10A	http://amigo.geneontology.org/amigo/term/GO:0036462						biological_process
regulation of protein transport	Gene Ontology	GO:0051223	2	6	0.00581766	0.0340019	RAB11A|SLC7A11	http://amigo.geneontology.org/amigo/term/GO:0051223						biological_process
neuron recognition	Gene Ontology	GO:0008038	2	6	0.00581766	0.0340019	BDNF|CXCR4	http://amigo.geneontology.org/amigo/term/GO:0008038						biological_process
negative regulation of cardiac muscle cell differentiation	Gene Ontology	GO:2000726	2	6	0.00581766	0.0340019	BMP2|DKK1	http://amigo.geneontology.org/amigo/term/GO:2000726						biological_process
ceramide catabolic process	Gene Ontology	GO:0046514	2	6	0.00581766	0.0340019	ACER2|ACER3	http://amigo.geneontology.org/amigo/term/GO:0046514						biological_process
negative regulation of endothelial cell differentiation	Gene Ontology	GO:0045602	2	6	0.00581766	0.0340019	JAG1|ID1	http://amigo.geneontology.org/amigo/term/GO:0045602						biological_process
negative regulation of lens fiber cell differentiation	Gene Ontology	GO:1902747	2	6	0.00581766	0.0340019	SPRY2|SPRY1	http://amigo.geneontology.org/amigo/term/GO:1902747						biological_process
endothelium development	Gene Ontology	GO:0003158	2	6	0.00581766	0.0340019	GJA5|SLC40A1	http://amigo.geneontology.org/amigo/term/GO:0003158						biological_process
positive regulation of transforming growth factor beta1 production	Gene Ontology	GO:0032914	2	6	0.00581766	0.0340019	CX3CL1|THBS1	http://amigo.geneontology.org/amigo/term/GO:0032914						biological_process
intramembranous ossification	Gene Ontology	GO:0001957	2	6	0.00581766	0.0340019	MN1|FGF18	http://amigo.geneontology.org/amigo/term/GO:0001957						biological_process
negative regulation of steroid biosynthetic process	Gene Ontology	GO:0010894	2	6	0.00581766	0.0340019	INSIG2|BMP2	http://amigo.geneontology.org/amigo/term/GO:0010894						biological_process
muscular septum morphogenesis	Gene Ontology	GO:0003150	2	6	0.00581766	0.0340019	TGFBR3|BMP4	http://amigo.geneontology.org/amigo/term/GO:0003150						biological_process
T follicular helper cell differentiation	Gene Ontology	GO:0061470	2	6	0.00581766	0.0340019	RC3H2|FOXP1	http://amigo.geneontology.org/amigo/term/GO:0061470						biological_process
positive regulation of cardioblast differentiation	Gene Ontology	GO:0051891	2	6	0.00581766	0.0340019	GATA6|TGFB2	http://amigo.geneontology.org/amigo/term/GO:0051891						biological_process
telencephalon regionalization	Gene Ontology	GO:0021978	2	6	0.00581766	0.0340019	BMP4|BMP2	http://amigo.geneontology.org/amigo/term/GO:0021978						biological_process
regulation of interleukin-1 beta production	Gene Ontology	GO:0032651	2	6	0.00581766	0.0340019	S1PR3|FOXP1	http://amigo.geneontology.org/amigo/term/GO:0032651						biological_process
common-partner SMAD protein phosphorylation	Gene Ontology	GO:0007182	2	6	0.00581766	0.0340019	BMP4|SPTBN1	http://amigo.geneontology.org/amigo/term/GO:0007182						biological_process
negative regulation of p38MAPK cascade	Gene Ontology	GO:1903753	2	6	0.00581766	0.0340019	DUSP10|EZR	http://amigo.geneontology.org/amigo/term/GO:1903753						biological_process
negative regulation of response to cytokine stimulus	Gene Ontology	GO:0060761	2	6	0.00581766	0.0340019	KLF4|SH2B3	http://amigo.geneontology.org/amigo/term/GO:0060761						biological_process
cranial suture morphogenesis	Gene Ontology	GO:0060363	2	6	0.00581766	0.0340019	BMP4|INSIG2	http://amigo.geneontology.org/amigo/term/GO:0060363						biological_process
positive regulation of alkaline phosphatase activity	Gene Ontology	GO:0010694	2	6	0.00581766	0.0340019	MEF2C|ITGA2	http://amigo.geneontology.org/amigo/term/GO:0010694						biological_process
epithelial fluid transport	Gene Ontology	GO:0042045	2	6	0.00581766	0.0340019	EDN1|ITPR1	http://amigo.geneontology.org/amigo/term/GO:0042045						biological_process
cell-cell junction organization	Gene Ontology	GO:0045216	3	22	0.00588811	0.0340115	OCLN|CXADR|TGFB2	http://amigo.geneontology.org/amigo/term/GO:0045216						biological_process
regulation of phosphatidylinositol 3-kinase signaling	Gene Ontology	GO:0014066	3	22	0.00588811	0.0340115	PPP1R16B|PIP4K2A|IER3	http://amigo.geneontology.org/amigo/term/GO:0014066						biological_process
macrophage differentiation	Gene Ontology	GO:0030225	3	22	0.00588811	0.0340115	BMP4|VEGFA|CSF1	http://amigo.geneontology.org/amigo/term/GO:0030225						biological_process
negative regulation of endothelial cell migration	Gene Ontology	GO:0010596	3	22	0.00588811	0.0340115	STC1|ADAMTS9|THBS1	http://amigo.geneontology.org/amigo/term/GO:0010596						biological_process
negative regulation of Rho protein signal transduction	Gene Ontology	GO:0035024	3	22	0.00588811	0.0340115	RASIP1|ABL2|DLC1	http://amigo.geneontology.org/amigo/term/GO:0035024						biological_process
positive regulation of myoblast differentiation	Gene Ontology	GO:0045663	3	22	0.00588811	0.0340115	MEF2C|AKIRIN1|BTG1	http://amigo.geneontology.org/amigo/term/GO:0045663						biological_process
regulation of megakaryocyte differentiation	Gene Ontology	GO:0045652	4	45	0.00602975	0.0347716	MEF2C|AGO4|TNRC6C|THBS1	http://amigo.geneontology.org/amigo/term/GO:0045652						biological_process
positive regulation of translation	Gene Ontology	GO:0045727	5	73	0.00617716	0.0355033	SAMD4A|ITGA2|RPS27L|SOX4|THBS1	http://amigo.geneontology.org/amigo/term/GO:0045727						biological_process
neuron differentiation	Gene Ontology	GO:0030182	7	139	0.0063703	0.0364318	DDIT4|LHX6|HOXD1|IER2|ID1|MEF2C|MTPN	http://amigo.geneontology.org/amigo/term/GO:0030182						biological_process
inner ear development	Gene Ontology	GO:0048839	4	46	0.00647844	0.0368674	LIN7A|TGFB2|BDNF|BMP2	http://amigo.geneontology.org/amigo/term/GO:0048839						biological_process
negative regulation of GTPase activity	Gene Ontology	GO:0034260	4	46	0.00647844	0.0368674	SH3BP4|SPRY2|SPRY1|LRCH1	http://amigo.geneontology.org/amigo/term/GO:0034260						biological_process
positive regulation of proteasomal ubiquitin-dependent protein catabolic process	Gene Ontology	GO:0032436	5	74	0.00651572	0.036958	MDM2|RNF144A|RNF144B|TRIB1|TRIB3	http://amigo.geneontology.org/amigo/term/GO:0032436						biological_process
developmental growth	Gene Ontology	GO:0048589	3	23	0.00658352	0.0369789	CHST11|ZMIZ1|GATA3	http://amigo.geneontology.org/amigo/term/GO:0048589						biological_process
positive regulation of epidermal growth factor receptor signaling pathway	Gene Ontology	GO:0045742	3	23	0.00658352	0.0369789	PLAUR|ART4|HIP1R	http://amigo.geneontology.org/amigo/term/GO:0045742						biological_process
Golgi to plasma membrane transport	Gene Ontology	GO:0006893	3	23	0.00658352	0.0369789	STEAP2|EXOC6|EXOC5	http://amigo.geneontology.org/amigo/term/GO:0006893						biological_process
cell projection assembly	Gene Ontology	GO:0030031	3	23	0.00658352	0.0369789	PDGFA|RHOU|NCKAP1	http://amigo.geneontology.org/amigo/term/GO:0030031						biological_process
negative regulation of T cell receptor signaling pathway	Gene Ontology	GO:0050860	3	23	0.00658352	0.0369789	GBP1|PAWR|EZR	http://amigo.geneontology.org/amigo/term/GO:0050860						biological_process
response to endoplasmic reticulum stress	Gene Ontology	GO:0034976	5	75	0.00686708	0.0383847	CXCL8|TRIB3|BCL2L11|HSP90B1|THBS1	http://amigo.geneontology.org/amigo/term/GO:0034976						biological_process
negative regulation of protein kinase activity	Gene Ontology	GO:0006469	5	75	0.00686708	0.0383847	TRIB1|GADD45B|TRIB3|NCK1|GNAQ	http://amigo.geneontology.org/amigo/term/GO:0006469						biological_process
bone development	Gene Ontology	GO:0060348	4	47	0.00694872	0.0386536	STC1|SMAD1|BGN|AKAP13	http://amigo.geneontology.org/amigo/term/GO:0060348						biological_process
response to activity	Gene Ontology	GO:0014823	4	47	0.00694872	0.0386536	EDN1|CDK1|ANGPT2|CXCR4	http://amigo.geneontology.org/amigo/term/GO:0014823						biological_process
phosphatidylinositol biosynthetic process	Gene Ontology	GO:0006661	5	76	0.00723147	0.0391845	PIK3C2B|PIK3R3|PIP4K2A|FGF2|SYNJ2	http://amigo.geneontology.org/amigo/term/GO:0006661						biological_process
viral transcription	Gene Ontology	GO:0019083	6	108	0.00725731	0.0391845	RPS11|RPS10|RPL38|RPLP2|RPL27A|RPL14	http://amigo.geneontology.org/amigo/term/GO:0019083						biological_process
cellular response to fatty acid	Gene Ontology	GO:0071398	3	24	0.00732574	0.0391845	EDN1|LDLR|PDK4	http://amigo.geneontology.org/amigo/term/GO:0071398						biological_process
positive regulation of insulin receptor signaling pathway	Gene Ontology	GO:0046628	3	24	0.00732574	0.0391845	SORBS1|GKAP1|NUCKS1	http://amigo.geneontology.org/amigo/term/GO:0046628						biological_process
endocrine pancreas development	Gene Ontology	GO:0031018	3	24	0.00732574	0.0391845	FOXO1|SOX4|IL6R	http://amigo.geneontology.org/amigo/term/GO:0031018						biological_process
paracrine signaling	Gene Ontology	GO:0038001	2	7	0.00740654	0.0391845	PDGFB|FGF2	http://amigo.geneontology.org/amigo/term/GO:0038001						biological_process
heme catabolic process	Gene Ontology	GO:0042167	2	7	0.00740654	0.0391845	HMOX1|HMOX2	http://amigo.geneontology.org/amigo/term/GO:0042167						biological_process
regulation of odontogenesis of dentin-containing tooth	Gene Ontology	GO:0042487	2	7	0.00740654	0.0391845	BMP4|BMP2	http://amigo.geneontology.org/amigo/term/GO:0042487						biological_process
cellular response to hyperoxia	Gene Ontology	GO:0071455	2	7	0.00740654	0.0391845	FAS|FOXO1	http://amigo.geneontology.org/amigo/term/GO:0071455						biological_process
neural crest cell differentiation	Gene Ontology	GO:0014033	2	7	0.00740654	0.0391845	MEF2C|HTR2B	http://amigo.geneontology.org/amigo/term/GO:0014033						biological_process
blood vessel endothelial cell proliferation involved in sprouting angiogenesis	Gene Ontology	GO:0002043	2	7	0.00740654	0.0391845	BMP4|NRARP	http://amigo.geneontology.org/amigo/term/GO:0002043						biological_process
parathyroid gland development	Gene Ontology	GO:0060017	2	7	0.00740654	0.0391845	TBX1|GATA3	http://amigo.geneontology.org/amigo/term/GO:0060017						biological_process
heart valve morphogenesis	Gene Ontology	GO:0003179	2	7	0.00740654	0.0391845	TGFB2|ADAMTS9	http://amigo.geneontology.org/amigo/term/GO:0003179						biological_process
Golgi disassembly	Gene Ontology	GO:0090166	2	7	0.00740654	0.0391845	CDK1|GOLGA2	http://amigo.geneontology.org/amigo/term/GO:0090166						biological_process
endothelial tube morphogenesis	Gene Ontology	GO:0061154	2	7	0.00740654	0.0391845	RHOB|CXCR4	http://amigo.geneontology.org/amigo/term/GO:0061154						biological_process
positive regulation of gamma-delta T cell differentiation	Gene Ontology	GO:0045588	2	7	0.00740654	0.0391845	SOX13|SOX4	http://amigo.geneontology.org/amigo/term/GO:0045588						biological_process
positive regulation of integrin activation	Gene Ontology	GO:0033625	2	7	0.00740654	0.0391845	PIEZO1|RASIP1	http://amigo.geneontology.org/amigo/term/GO:0033625						biological_process
maternal process involved in parturition	Gene Ontology	GO:0060137	2	7	0.00740654	0.0391845	EDN1|CYP1A1	http://amigo.geneontology.org/amigo/term/GO:0060137						biological_process
mitral valve morphogenesis	Gene Ontology	GO:0003183	2	7	0.00740654	0.0391845	SMAD6|SOX4	http://amigo.geneontology.org/amigo/term/GO:0003183						biological_process
endothelin receptor signaling pathway	Gene Ontology	GO:0086100	2	7	0.00740654	0.0391845	EDN1|BCAR3	http://amigo.geneontology.org/amigo/term/GO:0086100						biological_process
positive regulation of microglial cell migration	Gene Ontology	GO:1904141	2	7	0.00740654	0.0391845	CX3CL1|CSF1	http://amigo.geneontology.org/amigo/term/GO:1904141						biological_process
positive regulation of aspartic-type endopeptidase activity involved in amyloid precursor protein catabolic process	Gene Ontology	GO:1902961	2	7	0.00740654	0.0391845	LYN|EPHA4	http://amigo.geneontology.org/amigo/term/GO:1902961						biological_process
microglial cell proliferation	Gene Ontology	GO:0061518	2	7	0.00740654	0.0391845	CX3CL1|CSF1	http://amigo.geneontology.org/amigo/term/GO:0061518						biological_process
cellular response to laminar fluid shear stress	Gene Ontology	GO:0071499	2	7	0.00740654	0.0391845	KLF4|KLF2	http://amigo.geneontology.org/amigo/term/GO:0071499						biological_process
regulation of sprouting angiogenesis	Gene Ontology	GO:1903670	2	7	0.00740654	0.0391845	PPP1R16B|FGF18	http://amigo.geneontology.org/amigo/term/GO:1903670						biological_process
positive regulation of fibroblast proliferation	Gene Ontology	GO:0048146	4	48	0.007441	0.039187	PDGFA|ZMIZ1|JUN|PDGFB	http://amigo.geneontology.org/amigo/term/GO:0048146						biological_process
positive regulation of cell adhesion	Gene Ontology	GO:0045785	4	48	0.007441	0.039187	STX3|TNFSF18|VEGFA|ITGA2	http://amigo.geneontology.org/amigo/term/GO:0045785						biological_process
myelination	Gene Ontology	GO:0042552	4	48	0.007441	0.039187	ACER3|MALL|PLLP|CMTM8	http://amigo.geneontology.org/amigo/term/GO:0042552						biological_process
Notch signaling pathway	Gene Ontology	GO:0007219	6	110	0.00787824	0.0413637	BMP2|S1PR3|NRARP|JAG1|KRT19|HEY1	http://amigo.geneontology.org/amigo/term/GO:0007219						biological_process
protein destabilization	Gene Ontology	GO:0031648	4	49	0.0079557	0.0416441	MDM2|SOX17|BMP2|ID1	http://amigo.geneontology.org/amigo/term/GO:0031648						biological_process
regulation of cell adhesion	Gene Ontology	GO:0030155	4	49	0.0079557	0.0416441	ABL2|NUAK1|CXCR4|CXCL8	http://amigo.geneontology.org/amigo/term/GO:0030155						biological_process
neural tube closure	Gene Ontology	GO:0001843	5	78	0.0080003	0.0418142	BMP4|TGFB2|PTCH1|DLC1|PRKACB	http://amigo.geneontology.org/amigo/term/GO:0001843						biological_process
protein stabilization	Gene Ontology	GO:0050821	8	183	0.00808265	0.0420352	PLPP3|GNAQ|EPHA4|SOX17|NET1|TAF9B|SOX4|HIP1R	http://amigo.geneontology.org/amigo/term/GO:0050821						biological_process
positive regulation of cell cycle arrest	Gene Ontology	GO:0071158	3	25	0.00811547	0.0420352	GATA6|PKD2|RGCC	http://amigo.geneontology.org/amigo/term/GO:0071158						biological_process
positive regulation of collagen biosynthetic process	Gene Ontology	GO:0032967	3	25	0.00811547	0.0420352	ITGA2|BMP4|RGCC	http://amigo.geneontology.org/amigo/term/GO:0032967						biological_process
negative regulation of peptidyl-serine phosphorylation	Gene Ontology	GO:0033137	3	25	0.00811547	0.0420352	DDIT4|NCK1|DKK1	http://amigo.geneontology.org/amigo/term/GO:0033137						biological_process
skeletal muscle tissue development	Gene Ontology	GO:0007519	4	50	0.00849322	0.0438605	MEF2C|ZBTB18|MEOX2|GPCPD1	http://amigo.geneontology.org/amigo/term/GO:0007519						biological_process
regulation of transcription, DNA-templated	Gene Ontology	GO:0006355	21	773	0.00861716	0.0444342	SOX18|NR3C1|BMP2|BTG1|EFEMP1|SAP30L|ZNF438|SOX13|ZNF114|ZNF395|MEF2C|BHLHE40|CREM|MN1|DACH1|MAFB|SOX17|AJUBA|TGFBRAP1|SOX4|ZBTB16	http://amigo.geneontology.org/amigo/term/GO:0006355						biological_process
protein ubiquitination	Gene Ontology	GO:0016567	15	486	0.0087133	0.0448631	TRIM14|ZBTB16|LNX1|FBXL5|FBXO11|WAC|IRF2BPL|KLHL6|RNF41|ENC1|FBXO32|RNF144A|MDM2|RNF145|UBR4	http://amigo.geneontology.org/amigo/term/GO:0016567						biological_process
long-chain fatty acid biosynthetic process	Gene Ontology	GO:0042759	3	26	0.00895337	0.0449925	ELOVL6|CYP1A1|PTGS2	http://amigo.geneontology.org/amigo/term/GO:0042759						biological_process
positive regulation of muscle cell differentiation	Gene Ontology	GO:0051149	3	26	0.00895337	0.0449925	MEF2C|MDM2|MEF2A	http://amigo.geneontology.org/amigo/term/GO:0051149						biological_process
negative regulation of Ras protein signal transduction	Gene Ontology	GO:0046580	3	26	0.00895337	0.0449925	SPRY2|SPRY1|TGFB2	http://amigo.geneontology.org/amigo/term/GO:0046580						biological_process
negative regulation of stress fiber assembly	Gene Ontology	GO:0051497	3	26	0.00895337	0.0449925	TMEFF2|ARHGAP28|DLC1	http://amigo.geneontology.org/amigo/term/GO:0051497						biological_process
negative regulation of insulin secretion involved in cellular response to glucose stimulus	Gene Ontology	GO:0061179	2	8	0.00916755	0.0449925	PIM3|HMGCR	http://amigo.geneontology.org/amigo/term/GO:0061179						biological_process
negative regulation of B cell apoptotic process	Gene Ontology	GO:0002903	2	8	0.00916755	0.0449925	FOXP1|IRS2	http://amigo.geneontology.org/amigo/term/GO:0002903						biological_process
monocyte activation	Gene Ontology	GO:0042117	2	8	0.00916755	0.0449925	FOXP1|CSF1	http://amigo.geneontology.org/amigo/term/GO:0042117						biological_process
gland morphogenesis	Gene Ontology	GO:0022612	2	8	0.00916755	0.0449925	GDF7|EZR	http://amigo.geneontology.org/amigo/term/GO:0022612						biological_process
positive regulation of execution phase of apoptosis	Gene Ontology	GO:1900119	2	8	0.00916755	0.0449925	DLC1|PTGIS	http://amigo.geneontology.org/amigo/term/GO:1900119						biological_process
positive regulation of heart contraction	Gene Ontology	GO:0045823	2	8	0.00916755	0.0449925	TGFB2|APLN	http://amigo.geneontology.org/amigo/term/GO:0045823						biological_process
positive regulation of transforming growth factor beta production	Gene Ontology	GO:0071636	2	8	0.00916755	0.0449925	CD200|PTGS2	http://amigo.geneontology.org/amigo/term/GO:0071636						biological_process
positive regulation of fibroblast apoptotic process	Gene Ontology	GO:2000271	2	8	0.00916755	0.0449925	BCL2L11|BTG1	http://amigo.geneontology.org/amigo/term/GO:2000271						biological_process
negative regulation of blood vessel diameter	Gene Ontology	GO:0097756	2	8	0.00916755	0.0449925	PTGS2|HMGCR	http://amigo.geneontology.org/amigo/term/GO:0097756						biological_process
positive regulation of transcription from RNA polymerase II promoter involved in cellular response to chemical stimulus	Gene Ontology	GO:1901522	2	8	0.00916755	0.0449925	SMAD1|BMP2	http://amigo.geneontology.org/amigo/term/GO:1901522						biological_process
necroptotic signaling pathway	Gene Ontology	GO:0097527	2	8	0.00916755	0.0449925	FAS|MLKL	http://amigo.geneontology.org/amigo/term/GO:0097527						biological_process
atrial septum development	Gene Ontology	GO:0003283	2	8	0.00916755	0.0449925	MDM2|GJA5	http://amigo.geneontology.org/amigo/term/GO:0003283						biological_process
germinal center formation	Gene Ontology	GO:0002467	2	8	0.00916755	0.0449925	MEF2C|KLHL6	http://amigo.geneontology.org/amigo/term/GO:0002467						biological_process
positive regulation of skeletal muscle tissue development	Gene Ontology	GO:0048643	2	8	0.00916755	0.0449925	MEF2C|HMGCR	http://amigo.geneontology.org/amigo/term/GO:0048643						biological_process
regulation of protein import into nucleus	Gene Ontology	GO:0042306	2	8	0.00916755	0.0449925	NOLC1|BMP4	http://amigo.geneontology.org/amigo/term/GO:0042306						biological_process
negative regulation of microglial cell activation	Gene Ontology	GO:1903979	2	8	0.00916755	0.0449925	CX3CL1|LDLR	http://amigo.geneontology.org/amigo/term/GO:1903979						biological_process
positive regulation of epidermal cell differentiation	Gene Ontology	GO:0045606	2	8	0.00916755	0.0449925	BMP4|PTCH1	http://amigo.geneontology.org/amigo/term/GO:0045606						biological_process
negative regulation of RIG-I signaling pathway	Gene Ontology	GO:0039536	2	8	0.00916755	0.0449925	SEC14L1|RNF125	http://amigo.geneontology.org/amigo/term/GO:0039536						biological_process
pharyngeal arch artery morphogenesis	Gene Ontology	GO:0061626	2	8	0.00916755	0.0449925	TGFB2|BMP4	http://amigo.geneontology.org/amigo/term/GO:0061626						biological_process
cellular response to calcium ion	Gene Ontology	GO:0071277	5	81	0.00925713	0.0453036	EDN1|PKD2|MEF2A|JUN|MEF2C	http://amigo.geneontology.org/amigo/term/GO:0071277						biological_process
cell morphogenesis	Gene Ontology	GO:0000902	5	81	0.00925713	0.0453036	CDH11|ARHGEF28|TGFB2|KLF2|NCKAP1	http://amigo.geneontology.org/amigo/term/GO:0000902						biological_process
response to bacterium	Gene Ontology	GO:0009617	6	115	0.00959649	0.0468981	CCL2|NFIB|BMP2|ADAMTS9|KLHL6|NEXN	http://amigo.geneontology.org/amigo/term/GO:0009617						biological_process
spindle assembly	Gene Ontology	GO:0051225	4	52	0.00963826	0.0469695	NEK6|CEP63|GOLGA2|TUBB2A	http://amigo.geneontology.org/amigo/term/GO:0051225						biological_process
positive regulation of Notch signaling pathway	Gene Ontology	GO:0045747	4	52	0.00963826	0.0469695	LFNG|ZMIZ1|JAG1|TGFB2	http://amigo.geneontology.org/amigo/term/GO:0045747						biological_process
canonical glycolysis	Gene Ontology	GO:0061621	3	27	0.00984002	0.0474185	ENO1|PGM2L1|PGK1	http://amigo.geneontology.org/amigo/term/GO:0061621						biological_process
axon extension	Gene Ontology	GO:0048675	3	27	0.00984002	0.0474185	RAPH1|MAP1B|BDNF	http://amigo.geneontology.org/amigo/term/GO:0048675						biological_process
coronary vasculature development	Gene Ontology	GO:0060976	3	27	0.00984002	0.0474185	SMAD6|BMP4|APLN	http://amigo.geneontology.org/amigo/term/GO:0060976						biological_process
positive regulation of cell-matrix adhesion	Gene Ontology	GO:0001954	3	27	0.00984002	0.0474185	CX3CL1|ENC1|CSF1	http://amigo.geneontology.org/amigo/term/GO:0001954						biological_process
negative regulation of blood pressure	Gene Ontology	GO:0045776	3	27	0.00984002	0.0474185	GCH1|GJA5|APLN	http://amigo.geneontology.org/amigo/term/GO:0045776						biological_process
cellular response to vascular endothelial growth factor stimulus	Gene Ontology	GO:0035924	3	27	0.00984002	0.0474185	SPRY2|VEGFA|FLT1	http://amigo.geneontology.org/amigo/term/GO:0035924						biological_process
positive regulation of protein localization to nucleus	Gene Ontology	GO:1900182	3	27	0.00984002	0.0474185	CDK1|CARD10|CD2AP	http://amigo.geneontology.org/amigo/term/GO:1900182						biological_process
nuclear-transcribed mRNA catabolic process, nonsense-mediated decay	Gene Ontology	GO:0000184	6	116	0.00996975	0.0479768	RPS11|RPS10|RPL38|RPLP2|RPL27A|RPL14	http://amigo.geneontology.org/amigo/term/GO:0000184						biological_process
sensory perception of pain	Gene Ontology	GO:0019233	4	53	0.0102465	0.0491038	CCL2|EDN1|HOXD1|PTGS2	http://amigo.geneontology.org/amigo/term/GO:0019233						biological_process
cellular response to cAMP	Gene Ontology	GO:0071320	4	53	0.0102465	0.0491038	PKD2|ZFP36L1|EZR|STC1	http://amigo.geneontology.org/amigo/term/GO:0071320						biological_process
regulation of catalytic activity	Gene Ontology	GO:0050790	4	53	0.0102465	0.0491038	SH3BP4|ARL2BP|RALGDS|CALML4	http://amigo.geneontology.org/amigo/term/GO:0050790						biological_process
intracellular protein transport	Gene Ontology	GO:0006886	10	273	0.0103478	0.0495205	RAB32|FAM91A1|RPGR|STX3|TBC1D4|STX7|ARL4C|RHOB|SAR1A|TGFBRAP1	http://amigo.geneontology.org/amigo/term/GO:0006886						biological_process
transport across blood-brain barrier	Gene Ontology	GO:0150104	5	84	0.0106437	0.0507962	SLC16A1|SLC7A5|SLC2A3|SLC6A6|SLC7A1	http://amigo.geneontology.org/amigo/term/GO:0150104						biological_process
positive regulation of nucleic acid-templated transcription	Gene Ontology	GO:1903508	5	84	0.0106437	0.0507962	RERE|ZMIZ1|ARL2BP|ANKRD1|ID1	http://amigo.geneontology.org/amigo/term/GO:1903508						biological_process
positive regulation of release of cytochrome c from mitochondria	Gene Ontology	GO:0090200	3	28	0.0107759	0.0509145	PLAUR|TNFSF10|BCL2L11	http://amigo.geneontology.org/amigo/term/GO:0090200						biological_process
negative regulation of fibroblast proliferation	Gene Ontology	GO:0048147	3	28	0.0107759	0.0509145	DACH1|PAWR|FTH1	http://amigo.geneontology.org/amigo/term/GO:0048147						biological_process
positive regulation of mitotic nuclear division	Gene Ontology	GO:0045840	3	28	0.0107759	0.0509145	EDN1|PDGFB|RGCC	http://amigo.geneontology.org/amigo/term/GO:0045840						biological_process
positive regulation of protein-containing complex assembly	Gene Ontology	GO:0031334	4	54	0.0108791	0.0509145	BRK1|VEGFA|BCL2L11|AJUBA	http://amigo.geneontology.org/amigo/term/GO:0031334						biological_process
positive regulation of peroxisome proliferator activated receptor signaling pathway	Gene Ontology	GO:0035360	2	9	0.0110952	0.0509145	CITED2|PTGIS	http://amigo.geneontology.org/amigo/term/GO:0035360						biological_process
actin filament reorganization	Gene Ontology	GO:0090527	2	9	0.0110952	0.0509145	NEDD9|WHAMM	http://amigo.geneontology.org/amigo/term/GO:0090527						biological_process
behavior	Gene Ontology	GO:0007610	2	9	0.0110952	0.0509145	SHANK3|HTR2B	http://amigo.geneontology.org/amigo/term/GO:0007610						biological_process
ovulation	Gene Ontology	GO:0030728	2	9	0.0110952	0.0509145	PTGS2|RGS2	http://amigo.geneontology.org/amigo/term/GO:0030728						biological_process
cardiac muscle fiber development	Gene Ontology	GO:0048739	2	9	0.0110952	0.0509145	CXADR|VEGFA	http://amigo.geneontology.org/amigo/term/GO:0048739						biological_process
endothelial cell activation	Gene Ontology	GO:0042118	2	9	0.0110952	0.0509145	FOXP1|APOLD1	http://amigo.geneontology.org/amigo/term/GO:0042118						biological_process
negative regulation of cell division	Gene Ontology	GO:0051782	2	9	0.0110952	0.0509145	TXNIP|PTCH1	http://amigo.geneontology.org/amigo/term/GO:0051782						biological_process
regulation of vesicle-mediated transport	Gene Ontology	GO:0060627	2	9	0.0110952	0.0509145	RAB11A|VAMP2	http://amigo.geneontology.org/amigo/term/GO:0060627						biological_process
glomerular visceral epithelial cell development	Gene Ontology	GO:0072015	2	9	0.0110952	0.0509145	BMP4|JAG1	http://amigo.geneontology.org/amigo/term/GO:0072015						biological_process
cellular response to arsenic-containing substance	Gene Ontology	GO:0071243	2	9	0.0110952	0.0509145	MKNK2|HMOX1	http://amigo.geneontology.org/amigo/term/GO:0071243						biological_process
glial cell migration	Gene Ontology	GO:0008347	2	9	0.0110952	0.0509145	TGFB2|EPHA4	http://amigo.geneontology.org/amigo/term/GO:0008347						biological_process
coronary artery morphogenesis	Gene Ontology	GO:0060982	2	9	0.0110952	0.0509145	TBX1|VEGFA	http://amigo.geneontology.org/amigo/term/GO:0060982						biological_process
regulation of stem cell division	Gene Ontology	GO:2000035	2	9	0.0110952	0.0509145	CDK2AP2|SOX17	http://amigo.geneontology.org/amigo/term/GO:2000035						biological_process
craniofacial suture morphogenesis	Gene Ontology	GO:0097094	2	9	0.0110952	0.0509145	MMP16|FOXN3	http://amigo.geneontology.org/amigo/term/GO:0097094						biological_process
cAMP catabolic process	Gene Ontology	GO:0006198	2	9	0.0110952	0.0509145	PDE4B|PDE7B	http://amigo.geneontology.org/amigo/term/GO:0006198						biological_process
negative regulation of toll-like receptor 4 signaling pathway	Gene Ontology	GO:0034144	2	9	0.0110952	0.0509145	LYN|TNFAIP3	http://amigo.geneontology.org/amigo/term/GO:0034144						biological_process
peptidyl-tyrosine dephosphorylation involved in inactivation of protein kinase activity	Gene Ontology	GO:1990264	2	9	0.0110952	0.0509145	PTPRR|DUSP10	http://amigo.geneontology.org/amigo/term/GO:1990264						biological_process
-	Gene Ontology	GO:0010870	2	9	0.0110952	0.0509145	EDN1|HOXA5	http://amigo.geneontology.org/amigo/term/GO:0010870						biological_process
surfactant homeostasis	Gene Ontology	GO:0043129	2	9	0.0110952	0.0509145	VEGFA|LPCAT1	http://amigo.geneontology.org/amigo/term/GO:0043129						biological_process
negative regulation of protein dephosphorylation	Gene Ontology	GO:0035308	2	9	0.0110952	0.0509145	ARPP19|PPP1R16B	http://amigo.geneontology.org/amigo/term/GO:0035308						biological_process
glucose metabolic process	Gene Ontology	GO:0006006	4	55	0.0115363	0.0527983	OAS1|CREM|IRS2|PDK4	http://amigo.geneontology.org/amigo/term/GO:0006006						biological_process
ephrin receptor signaling pathway	Gene Ontology	GO:0048013	5	86	0.0116431	0.0529885	EPHA4|ARHGEF28|LYN|EPHB1|NCK1	http://amigo.geneontology.org/amigo/term/GO:0048013						biological_process
positive regulation of synaptic transmission, glutamatergic	Gene Ontology	GO:0051968	3	29	0.0117616	0.0529885	CCL2|PTGS2|SHANK3	http://amigo.geneontology.org/amigo/term/GO:0051968						biological_process
response to antibiotic	Gene Ontology	GO:0046677	3	29	0.0117616	0.0529885	CYP1A1|MDM2|ID1	http://amigo.geneontology.org/amigo/term/GO:0046677						biological_process
regulation of cell motility	Gene Ontology	GO:2000145	3	29	0.0117616	0.0529885	HBEGF|ABL2|ARHGAP18	http://amigo.geneontology.org/amigo/term/GO:2000145						biological_process
positive regulation of transforming growth factor beta receptor signaling pathway	Gene Ontology	GO:0030511	3	29	0.0117616	0.0529885	TGFBR3|CITED2|THBS1	http://amigo.geneontology.org/amigo/term/GO:0030511						biological_process
regulation of ERK1 and ERK2 cascade	Gene Ontology	GO:0070372	3	29	0.0117616	0.0529885	TGFBR3|LYN|EPHB1	http://amigo.geneontology.org/amigo/term/GO:0070372						biological_process
regulation of signal transduction	Gene Ontology	GO:0009966	3	29	0.0117616	0.0529885	VEPH1|UGCG|CDC42SE2	http://amigo.geneontology.org/amigo/term/GO:0009966						biological_process
embryonic hindlimb morphogenesis	Gene Ontology	GO:0035116	3	29	0.0117616	0.0529885	BMP4|RARB|ZBTB16	http://amigo.geneontology.org/amigo/term/GO:0035116						biological_process
intrinsic apoptotic signaling pathway in response to DNA damage by p53 class mediator	Gene Ontology	GO:0042771	3	29	0.0117616	0.0529885	CDIP1|DDIT4|RPS27L	http://amigo.geneontology.org/amigo/term/GO:0042771						biological_process
branching involved in blood vessel morphogenesis	Gene Ontology	GO:0001569	3	29	0.0117616	0.0529885	EDN1|VEGFA|NRARP	http://amigo.geneontology.org/amigo/term/GO:0001569						biological_process
cellular protein metabolic process	Gene Ontology	GO:0044267	8	198	0.0123738	0.0554576	BMP4|SNCAIP|EVA1A|CSF1|HSP90B1|PRSS23|GATA6|APLP2	http://amigo.geneontology.org/amigo/term/GO:0044267						biological_process
mesoderm development	Gene Ontology	GO:0007498	3	30	0.0127974	0.0561102	TBX1|VEGFA|EXT1	http://amigo.geneontology.org/amigo/term/GO:0007498						biological_process
positive regulation of vasoconstriction	Gene Ontology	GO:0045907	3	30	0.0127974	0.0561102	TBXA2R|GJA5|PTGS2	http://amigo.geneontology.org/amigo/term/GO:0045907						biological_process
adult behavior	Gene Ontology	GO:0030534	3	30	0.0127974	0.0561102	SHANK3|SLC7A11|PCDH17	http://amigo.geneontology.org/amigo/term/GO:0030534						biological_process
brown fat cell differentiation	Gene Ontology	GO:0050873	3	30	0.0127974	0.0561102	PTGS2|METRNL|RGS2	http://amigo.geneontology.org/amigo/term/GO:0050873						biological_process
glutamate secretion	Gene Ontology	GO:0014047	3	30	0.0127974	0.0561102	GLS|BDNF|VAMP2	http://amigo.geneontology.org/amigo/term/GO:0014047						biological_process
response to nicotine	Gene Ontology	GO:0035094	3	30	0.0127974	0.0561102	EDN1|HMOX1|SLC7A11	http://amigo.geneontology.org/amigo/term/GO:0035094						biological_process
negative regulation of DNA binding	Gene Ontology	GO:0043392	3	30	0.0127974	0.0561102	JUN|HMOX1|ID1	http://amigo.geneontology.org/amigo/term/GO:0043392						biological_process
protein N-linked glycosylation via asparagine	Gene Ontology	GO:0018279	3	30	0.0127974	0.0561102	ALG5|MAGT1|ST6GAL1	http://amigo.geneontology.org/amigo/term/GO:0018279						biological_process
actin cytoskeleton reorganization	Gene Ontology	GO:0031532	4	57	0.0129259	0.0561102	PDLIM4|CXADR|TNIK|EZR	http://amigo.geneontology.org/amigo/term/GO:0031532						biological_process
defense response to virus	Gene Ontology	GO:0051607	8	200	0.013052	0.0561102	DDIT4|GBP1|IFIT2|OAS1|MLKL|ISG20|RNASEL|IFIT1	http://amigo.geneontology.org/amigo/term/GO:0051607						biological_process
peptidyl-serine phosphorylation	Gene Ontology	GO:0018105	7	161	0.0131784	0.0561102	NEK6|PDGFB|MKNK2|CDK1|MAST4|TTBK2|CSNK2A2	http://amigo.geneontology.org/amigo/term/GO:0018105						biological_process
regulation of clathrin-dependent endocytosis	Gene Ontology	GO:2000369	2	10	0.0131843	0.0561102	DNAJC6|HIP1R	http://amigo.geneontology.org/amigo/term/GO:2000369						biological_process
blood vessel endothelial cell migration	Gene Ontology	GO:0043534	2	10	0.0131843	0.0561102	SOX18|ID1	http://amigo.geneontology.org/amigo/term/GO:0043534						biological_process
post-transcriptional gene silencing by RNA	Gene Ontology	GO:0035194	2	10	0.0131843	0.0561102	AGO4|TNRC6C	http://amigo.geneontology.org/amigo/term/GO:0035194						biological_process
chondrocyte proliferation	Gene Ontology	GO:0035988	2	10	0.0131843	0.0561102	STC1|MMP16	http://amigo.geneontology.org/amigo/term/GO:0035988						biological_process
amyloid precursor protein catabolic process	Gene Ontology	GO:0042987	2	10	0.0131843	0.0561102	ABCG1|DHCR24	http://amigo.geneontology.org/amigo/term/GO:0042987						biological_process
negative regulation of transcription by competitive promoter binding	Gene Ontology	GO:0010944	2	10	0.0131843	0.0561102	DACH1|HHEX	http://amigo.geneontology.org/amigo/term/GO:0010944						biological_process
tube formation	Gene Ontology	GO:0035148	2	10	0.0131843	0.0561102	BCL2L11|VEGFA	http://amigo.geneontology.org/amigo/term/GO:0035148						biological_process
ear development	Gene Ontology	GO:0043583	2	10	0.0131843	0.0561102	BCL2L11|GATA3	http://amigo.geneontology.org/amigo/term/GO:0043583						biological_process
negative regulation of fibrinolysis	Gene Ontology	GO:0051918	2	10	0.0131843	0.0561102	THBD|THBS1	http://amigo.geneontology.org/amigo/term/GO:0051918						biological_process
dopamine biosynthetic process	Gene Ontology	GO:0042416	2	10	0.0131843	0.0561102	TGFB2|GCH1	http://amigo.geneontology.org/amigo/term/GO:0042416						biological_process
angiogenesis involved in wound healing	Gene Ontology	GO:0060055	2	10	0.0131843	0.0561102	CX3CL1|PRCP	http://amigo.geneontology.org/amigo/term/GO:0060055						biological_process
substrate-dependent cell migration, cell extension	Gene Ontology	GO:0006930	2	10	0.0131843	0.0561102	NCK1|CD2AP	http://amigo.geneontology.org/amigo/term/GO:0006930						biological_process
ventricular cardiac muscle cell development	Gene Ontology	GO:0055015	2	10	0.0131843	0.0561102	FHL2|CDK1	http://amigo.geneontology.org/amigo/term/GO:0055015						biological_process
metanephric collecting duct development	Gene Ontology	GO:0072205	2	10	0.0131843	0.0561102	BMP4|PTCH1	http://amigo.geneontology.org/amigo/term/GO:0072205						biological_process
sphingosine-1-phosphate receptor signaling pathway	Gene Ontology	GO:0003376	2	10	0.0131843	0.0561102	S1PR3|EZR	http://amigo.geneontology.org/amigo/term/GO:0003376						biological_process
positive regulation of cellular component movement	Gene Ontology	GO:0051272	2	10	0.0131843	0.0561102	LYN|VEGFA	http://amigo.geneontology.org/amigo/term/GO:0051272						biological_process
membranous septum morphogenesis	Gene Ontology	GO:0003149	2	10	0.0131843	0.0561102	TGFB2|BMP4	http://amigo.geneontology.org/amigo/term/GO:0003149						biological_process
positive regulation of endoplasmic reticulum stress-induced intrinsic apoptotic signaling pathway	Gene Ontology	GO:1902237	2	10	0.0131843	0.0561102	BCL2L11|NCK1	http://amigo.geneontology.org/amigo/term/GO:1902237						biological_process
glycerophospholipid biosynthetic process	Gene Ontology	GO:0046474	2	10	0.0131843	0.0561102	FAR1|AJUBA	http://amigo.geneontology.org/amigo/term/GO:0046474						biological_process
negative regulation of cell-cell adhesion mediated by cadherin	Gene Ontology	GO:2000048	2	10	0.0131843	0.0561102	VEGFA|RGCC	http://amigo.geneontology.org/amigo/term/GO:2000048						biological_process
embryonic eye morphogenesis	Gene Ontology	GO:0048048	2	10	0.0131843	0.0561102	EFEMP1|RARB	http://amigo.geneontology.org/amigo/term/GO:0048048						biological_process
homophilic cell adhesion via plasma membrane adhesion molecules	Gene Ontology	GO:0007156	7	162	0.0135777	0.0577135	CDH11|MPZL2|FAT1|SLC7A11|PCDH10|NEXN|PCDH17	http://amigo.geneontology.org/amigo/term/GO:0007156						biological_process
humoral immune response	Gene Ontology	GO:0006959	4	58	0.013659	0.0578769	CCL2|MEF2C|GATA3|ST6GAL1	http://amigo.geneontology.org/amigo/term/GO:0006959						biological_process
determination of left/right symmetry	Gene Ontology	GO:0007368	4	58	0.013659	0.0578769	PKD2|TBX1|CITED2|ALG5	http://amigo.geneontology.org/amigo/term/GO:0007368						biological_process
cell surface receptor signaling pathway	Gene Ontology	GO:0007166	10	286	0.0138103	0.0578769	CCL2|TNFSF10|MERTK|MKNK2|SLC7A11|INHBA|TNFRSF10A|MLKL|EDN1|ART4	http://amigo.geneontology.org/amigo/term/GO:0007166						biological_process
positive regulation of peptidyl-serine phosphorylation	Gene Ontology	GO:0033138	5	90	0.0138293	0.0578769	SPRY2|BDNF|VEGFA|BCAR3|PTGS2	http://amigo.geneontology.org/amigo/term/GO:0033138						biological_process
germ cell development	Gene Ontology	GO:0007281	3	31	0.0138838	0.0578769	ANGPT2|BMP4|GMCL1	http://amigo.geneontology.org/amigo/term/GO:0007281						biological_process
negative regulation of epithelial to mesenchymal transition	Gene Ontology	GO:0010719	3	31	0.0138838	0.0578769	SPRY2|SPRY1|GATA3	http://amigo.geneontology.org/amigo/term/GO:0010719						biological_process
ERBB2 signaling pathway	Gene Ontology	GO:0038128	3	31	0.0138838	0.0578769	PTPN12|PTPRR|HBEGF	http://amigo.geneontology.org/amigo/term/GO:0038128						biological_process
face morphogenesis	Gene Ontology	GO:0060325	3	31	0.0138838	0.0578769	TBX1|TIPARP|DKK1	http://amigo.geneontology.org/amigo/term/GO:0060325						biological_process
response to amino acid	Gene Ontology	GO:0043200	3	31	0.0138838	0.0578769	EDN1|LYN|ASNS	http://amigo.geneontology.org/amigo/term/GO:0043200						biological_process
positive regulation of cyclin-dependent protein serine/threonine kinase activity	Gene Ontology	GO:0045737	3	31	0.0138838	0.0578769	PKD2|PDGFB|RGCC	http://amigo.geneontology.org/amigo/term/GO:0045737						biological_process
response to testosterone	Gene Ontology	GO:0033574	3	31	0.0138838	0.0578769	EDN1|TBXA2R|THBS1	http://amigo.geneontology.org/amigo/term/GO:0033574						biological_process
negative regulation of endothelial cell apoptotic process	Gene Ontology	GO:2000352	3	31	0.0138838	0.0578769	ANGPTL4|GATA3|TNFAIP3	http://amigo.geneontology.org/amigo/term/GO:2000352						biological_process
embryonic organ development	Gene Ontology	GO:0048568	3	31	0.0138838	0.0578769	PTCH1|GATA3|RBBP6	http://amigo.geneontology.org/amigo/term/GO:0048568						biological_process
dephosphorylation	Gene Ontology	GO:0016311	5	91	0.014416	0.0598153	DUSP5|DUSP4|PFKFB3|DUSP16|DUSP10	http://amigo.geneontology.org/amigo/term/GO:0016311						biological_process
O-glycan processing	Gene Ontology	GO:0016266	4	59	0.0144179	0.0598153	GALNT15|B3GNT7|B4GALT5|ST6GAL1	http://amigo.geneontology.org/amigo/term/GO:0016266						biological_process
protein homotetramerization	Gene Ontology	GO:0051289	4	59	0.0144179	0.0598153	PKD2|GOLGA2|APLP2|KCNJ2	http://amigo.geneontology.org/amigo/term/GO:0051289						biological_process
behavioral fear response	Gene Ontology	GO:0001662	3	32	0.0150209	0.0613632	VDAC3|BDNF|FBXL20	http://amigo.geneontology.org/amigo/term/GO:0001662						biological_process
embryonic cranial skeleton morphogenesis	Gene Ontology	GO:0048701	3	32	0.0150209	0.0613632	BMP4|MMP16|TBX1	http://amigo.geneontology.org/amigo/term/GO:0048701						biological_process
liver regeneration	Gene Ontology	GO:0097421	3	32	0.0150209	0.0613632	PTCH1|HMOX1|CSNK2A2	http://amigo.geneontology.org/amigo/term/GO:0097421						biological_process
positive regulation of G1/S transition of mitotic cell cycle	Gene Ontology	GO:1900087	3	32	0.0150209	0.0613632	CYP1A1|ADAMTS1|RGCC	http://amigo.geneontology.org/amigo/term/GO:1900087						biological_process
cellular response to ionizing radiation	Gene Ontology	GO:0071479	3	32	0.0150209	0.0613632	GADD45A|EEF1D|RHOB	http://amigo.geneontology.org/amigo/term/GO:0071479						biological_process
positive regulation of Rho protein signal transduction	Gene Ontology	GO:0035025	3	32	0.0150209	0.0613632	F2RL2|ARHGEF3|AKAP13	http://amigo.geneontology.org/amigo/term/GO:0035025						biological_process
phagocytosis	Gene Ontology	GO:0006909	4	60	0.015203	0.0613632	LDLR|CDC42SE2|RUBCN|MERTK	http://amigo.geneontology.org/amigo/term/GO:0006909						biological_process
learning	Gene Ontology	GO:0007612	4	60	0.015203	0.0613632	VDAC3|SHANK3|JUN|PTGS2	http://amigo.geneontology.org/amigo/term/GO:0007612						biological_process
cellular response to DNA damage stimulus	Gene Ontology	GO:0006974	9	248	0.0153699	0.0613632	ACER2|FOXP1|NUAK1|ZBTB18|WAC|RBBP6|FOXO1|LYN|MCM9	http://amigo.geneontology.org/amigo/term/GO:0006974						biological_process
Notch signaling involved in heart development	Gene Ontology	GO:0061314	2	11	0.0154295	0.0613632	JAG1|HEY1	http://amigo.geneontology.org/amigo/term/GO:0061314						biological_process
activation of JNKK activity	Gene Ontology	GO:0007256	2	11	0.0154295	0.0613632	TNIK|MLKL	http://amigo.geneontology.org/amigo/term/GO:0007256						biological_process
response to amine	Gene Ontology	GO:0014075	2	11	0.0154295	0.0613632	CDK1|ITGA2	http://amigo.geneontology.org/amigo/term/GO:0014075						biological_process
response to redox state	Gene Ontology	GO:0051775	2	11	0.0154295	0.0613632	SLC7A11|ADH5	http://amigo.geneontology.org/amigo/term/GO:0051775						biological_process
wound healing, spreading of epidermal cells	Gene Ontology	GO:0035313	2	11	0.0154295	0.0613632	HBEGF|AJUBA	http://amigo.geneontology.org/amigo/term/GO:0035313						biological_process
cyclooxygenase pathway	Gene Ontology	GO:0019371	2	11	0.0154295	0.0613632	PTGS2|PTGIS	http://amigo.geneontology.org/amigo/term/GO:0019371						biological_process
secondary heart field specification	Gene Ontology	GO:0003139	2	11	0.0154295	0.0613632	MEF2C|BMP4	http://amigo.geneontology.org/amigo/term/GO:0003139						biological_process
negative regulation of multicellular organism growth	Gene Ontology	GO:0040015	2	11	0.0154295	0.0613632	GDF15|PTCH1	http://amigo.geneontology.org/amigo/term/GO:0040015						biological_process
protein localization to lysosome	Gene Ontology	GO:0061462	2	11	0.0154295	0.0613632	SH3BP4|C12orf66	http://amigo.geneontology.org/amigo/term/GO:0061462						biological_process
nucleotide biosynthetic process	Gene Ontology	GO:0009165	2	11	0.0154295	0.0613632	PNP|PRPS2	http://amigo.geneontology.org/amigo/term/GO:0009165						biological_process
mesodermal cell differentiation	Gene Ontology	GO:0048333	2	11	0.0154295	0.0613632	INHBA|ITGA2	http://amigo.geneontology.org/amigo/term/GO:0048333						biological_process
cellular response to interferon-alpha	Gene Ontology	GO:0035457	2	11	0.0154295	0.0613632	GATA3|IFIT2	http://amigo.geneontology.org/amigo/term/GO:0035457						biological_process
endothelial cell differentiation	Gene Ontology	GO:0045446	2	11	0.0154295	0.0613632	JAG1|CXCR4	http://amigo.geneontology.org/amigo/term/GO:0045446						biological_process
regulation of neuroinflammatory response	Gene Ontology	GO:0150077	2	11	0.0154295	0.0613632	CD200|PTGS2	http://amigo.geneontology.org/amigo/term/GO:0150077						biological_process
negative regulation of hippo signaling	Gene Ontology	GO:0035331	2	11	0.0154295	0.0613632	AJUBA|VGLL4	http://amigo.geneontology.org/amigo/term/GO:0035331						biological_process
actin filament depolymerization	Gene Ontology	GO:0030042	2	11	0.0154295	0.0613632	TWF1|MICAL2	http://amigo.geneontology.org/amigo/term/GO:0030042						biological_process
regulation of response to DNA damage stimulus	Gene Ontology	GO:2001020	2	11	0.0154295	0.0613632	MCL1|IER3	http://amigo.geneontology.org/amigo/term/GO:2001020						biological_process
positive regulation of production of miRNAs involved in gene silencing by miRNA	Gene Ontology	GO:1903800	2	11	0.0154295	0.0613632	DDX5|BMP4	http://amigo.geneontology.org/amigo/term/GO:1903800						biological_process
positive regulation of endothelial cell differentiation	Gene Ontology	GO:0045603	2	11	0.0154295	0.0613632	BMP4|BTG1	http://amigo.geneontology.org/amigo/term/GO:0045603						biological_process
positive regulation of macroautophagy	Gene Ontology	GO:0016239	3	33	0.0162091	0.0640224	WAC|HMOX1|GNAI3	http://amigo.geneontology.org/amigo/term/GO:0016239						biological_process
odontogenesis	Gene Ontology	GO:0042476	3	33	0.0162091	0.0640224	INHBA|TGFB2|BMP4	http://amigo.geneontology.org/amigo/term/GO:0042476						biological_process
spleen development	Gene Ontology	GO:0048536	3	33	0.0162091	0.0640224	CITED2|RC3H2|BCL2L11	http://amigo.geneontology.org/amigo/term/GO:0048536						biological_process
regulation of neurogenesis	Gene Ontology	GO:0050767	3	33	0.0162091	0.0640224	BHLHE40|CX3CL1|HEY1	http://amigo.geneontology.org/amigo/term/GO:0050767						biological_process
regulation of signal transduction by p53 class mediator	Gene Ontology	GO:1901796	6	131	0.0168711	0.066485	RFC5|NUAK1|TAF9B|MDM2|PPP1R13L|CSNK2A2	http://amigo.geneontology.org/amigo/term/GO:1901796						biological_process
negative regulation of inflammatory response	Gene Ontology	GO:0050728	5	95	0.0169296	0.0666398	TNFAIP3|KLF4|METRNL|GATA3|PTGIS	http://amigo.geneontology.org/amigo/term/GO:0050728						biological_process
positive regulation of JUN kinase activity	Gene Ontology	GO:0043507	3	34	0.0174486	0.067777	EDN1|EPHA4|DKK1	http://amigo.geneontology.org/amigo/term/GO:0043507						biological_process
tissue development	Gene Ontology	GO:0009888	3	34	0.0174486	0.067777	TMEFF2|MEGF9|DHCR24	http://amigo.geneontology.org/amigo/term/GO:0009888						biological_process
positive regulation of cell death	Gene Ontology	GO:0010942	3	34	0.0174486	0.067777	ACER2|BMP4|DKK1	http://amigo.geneontology.org/amigo/term/GO:0010942						biological_process
lipopolysaccharide-mediated signaling pathway	Gene Ontology	GO:0031663	3	34	0.0174486	0.067777	CCL2|IRAK2|LYN	http://amigo.geneontology.org/amigo/term/GO:0031663						biological_process
activation of phospholipase C activity	Gene Ontology	GO:0007202	3	34	0.0174486	0.067777	BDNF|GNAQ|HTR2B	http://amigo.geneontology.org/amigo/term/GO:0007202						biological_process
positive regulation of cell differentiation	Gene Ontology	GO:0045597	3	34	0.0174486	0.067777	PPP1R13L|SLC6A6|SOX17	http://amigo.geneontology.org/amigo/term/GO:0045597						biological_process
positive regulation of phagocytosis, engulfment	Gene Ontology	GO:0060100	2	12	0.0178257	0.067777	ITGA2|APLP2	http://amigo.geneontology.org/amigo/term/GO:0060100						biological_process
positive regulation of positive chemotaxis	Gene Ontology	GO:0050927	2	12	0.0178257	0.067777	ITGA2|VEGFA	http://amigo.geneontology.org/amigo/term/GO:0050927						biological_process
response to muramyl dipeptide	Gene Ontology	GO:0032495	2	12	0.0178257	0.067777	JAG1|TNFAIP3	http://amigo.geneontology.org/amigo/term/GO:0032495						biological_process
negative regulation of platelet aggregation	Gene Ontology	GO:0090331	2	12	0.0178257	0.067777	ADAMTS18|SH2B3	http://amigo.geneontology.org/amigo/term/GO:0090331						biological_process
positive regulation of DNA damage response, signal transduction by p53 class mediator	Gene Ontology	GO:0043517	2	12	0.0178257	0.067777	DDX5|ANKRD1	http://amigo.geneontology.org/amigo/term/GO:0043517						biological_process
relaxation of cardiac muscle	Gene Ontology	GO:0055119	2	12	0.0178257	0.067777	KCNJ2|RGS2	http://amigo.geneontology.org/amigo/term/GO:0055119						biological_process
regulation of cellular senescence	Gene Ontology	GO:2000772	2	12	0.0178257	0.067777	NEK6|NUAK1	http://amigo.geneontology.org/amigo/term/GO:2000772						biological_process
gene silencing by miRNA	Gene Ontology	GO:0035195	2	12	0.0178257	0.067777	AJUBA|TNRC6C	http://amigo.geneontology.org/amigo/term/GO:0035195						biological_process
enamel mineralization	Gene Ontology	GO:0070166	2	12	0.0178257	0.067777	FOXO1|TBX1	http://amigo.geneontology.org/amigo/term/GO:0070166						biological_process
striatum development	Gene Ontology	GO:0021756	2	12	0.0178257	0.067777	RARB|SLC7A11	http://amigo.geneontology.org/amigo/term/GO:0021756						biological_process
miRNA mediated inhibition of translation	Gene Ontology	GO:0035278	2	12	0.0178257	0.067777	AGO4|TNRC6C	http://amigo.geneontology.org/amigo/term/GO:0035278						biological_process
activation of MAPKKK activity	Gene Ontology	GO:0000185	2	12	0.0178257	0.067777	GADD45A|GADD45B	http://amigo.geneontology.org/amigo/term/GO:0000185						biological_process
signal transduction in response to DNA damage	Gene Ontology	GO:0042770	2	12	0.0178257	0.067777	CEP63|GADD45A	http://amigo.geneontology.org/amigo/term/GO:0042770						biological_process
poly-N-acetyllactosamine biosynthetic process	Gene Ontology	GO:0030311	2	12	0.0178257	0.067777	B3GNT7|B4GALT5	http://amigo.geneontology.org/amigo/term/GO:0030311						biological_process
head development	Gene Ontology	GO:0060322	2	12	0.0178257	0.067777	LIMK2|FLRT3	http://amigo.geneontology.org/amigo/term/GO:0060322						biological_process
mitotic nuclear envelope disassembly	Gene Ontology	GO:0007077	2	12	0.0178257	0.067777	NEK6|CDK1	http://amigo.geneontology.org/amigo/term/GO:0007077						biological_process
regulation of MAP kinase activity	Gene Ontology	GO:0043405	2	12	0.0178257	0.067777	TRIB1|TRIB3	http://amigo.geneontology.org/amigo/term/GO:0043405						biological_process
regulation of fibroblast migration	Gene Ontology	GO:0010762	2	12	0.0178257	0.067777	PRR5L|APLP2	http://amigo.geneontology.org/amigo/term/GO:0010762						biological_process
integrin-mediated signaling pathway	Gene Ontology	GO:0007229	5	97	0.0182887	0.0693849	NEDD9|PLPP3|ADAMTS1|ITGA2|ITGBL1	http://amigo.geneontology.org/amigo/term/GO:0007229						biological_process
apoptotic signaling pathway	Gene Ontology	GO:0097190	4	64	0.0186103	0.0703241	FAS|PAWR|DIDO1|PTGIS	http://amigo.geneontology.org/amigo/term/GO:0097190						biological_process
skin development	Gene Ontology	GO:0043588	3	35	0.0187396	0.0703241	PDGFA|ARRDC3|DHCR24	http://amigo.geneontology.org/amigo/term/GO:0043588						biological_process
positive regulation of cell cycle	Gene Ontology	GO:0045787	3	35	0.0187396	0.0703241	CITED2|TGFB2|BCL2L11	http://amigo.geneontology.org/amigo/term/GO:0045787						biological_process
regulation of endocytosis	Gene Ontology	GO:0030100	3	35	0.0187396	0.0703241	ABL2|STON1|HIP1R	http://amigo.geneontology.org/amigo/term/GO:0030100						biological_process
energy homeostasis	Gene Ontology	GO:0097009	3	35	0.0187396	0.0703241	FOXO1|PRCP|METRNL	http://amigo.geneontology.org/amigo/term/GO:0097009						biological_process
actin filament bundle assembly	Gene Ontology	GO:0051017	3	35	0.0187396	0.0703241	NEDD9|PAWR|EZR	http://amigo.geneontology.org/amigo/term/GO:0051017						biological_process
negative regulation of extrinsic apoptotic signaling pathway	Gene Ontology	GO:2001237	3	35	0.0187396	0.0703241	TCF4|BMP4|THBS1	http://amigo.geneontology.org/amigo/term/GO:2001237						biological_process
response to ethanol	Gene Ontology	GO:0045471	5	98	0.0189945	0.0712036	CDK1|TBXA2R|HMGCR|RGS2|GATA3	http://amigo.geneontology.org/amigo/term/GO:0045471						biological_process
regulation of circadian rhythm	Gene Ontology	GO:0042752	4	65	0.01953	0.0731318	BHLHE40|CDK1|KLF10|CREM	http://amigo.geneontology.org/amigo/term/GO:0042752						biological_process
positive regulation of Wnt signaling pathway	Gene Ontology	GO:0030177	3	36	0.020082	0.0737448	HHEX|BMP2|TNFAIP3	http://amigo.geneontology.org/amigo/term/GO:0030177						biological_process
negative regulation of epidermal growth factor receptor signaling pathway	Gene Ontology	GO:0042059	3	36	0.020082	0.0737448	SPRY2|SPRY1|HBEGF	http://amigo.geneontology.org/amigo/term/GO:0042059						biological_process
magnesium ion transport	Gene Ontology	GO:0015693	2	13	0.0203681	0.0737448	KCNJ2|MAGT1	http://amigo.geneontology.org/amigo/term/GO:0015693						biological_process
smooth muscle cell differentiation	Gene Ontology	GO:0051145	2	13	0.0203681	0.0737448	GATA6|MEF2C	http://amigo.geneontology.org/amigo/term/GO:0051145						biological_process
positive regulation of macrophage differentiation	Gene Ontology	GO:0045651	2	13	0.0203681	0.0737448	CSF1|TRIB1	http://amigo.geneontology.org/amigo/term/GO:0045651						biological_process
negative regulation of kinase activity	Gene Ontology	GO:0033673	2	13	0.0203681	0.0737448	AJUBA|IRS2	http://amigo.geneontology.org/amigo/term/GO:0033673						biological_process
positive regulation of actin filament bundle assembly	Gene Ontology	GO:0032233	2	13	0.0203681	0.0737448	CX3CL1|ID1	http://amigo.geneontology.org/amigo/term/GO:0032233						biological_process
negative regulation of fatty acid biosynthetic process	Gene Ontology	GO:0045717	2	13	0.0203681	0.0737448	INSIG2|TRIB3	http://amigo.geneontology.org/amigo/term/GO:0045717						biological_process
mammary gland epithelial cell differentiation	Gene Ontology	GO:0060644	2	13	0.0203681	0.0737448	HOXA5|PTCH1	http://amigo.geneontology.org/amigo/term/GO:0060644						biological_process
negative regulation of interferon-beta production	Gene Ontology	GO:0032688	2	13	0.0203681	0.0737448	PPM1B|REL	http://amigo.geneontology.org/amigo/term/GO:0032688						biological_process
negative regulation of blood coagulation	Gene Ontology	GO:0030195	2	13	0.0203681	0.0737448	EDN1|THBD	http://amigo.geneontology.org/amigo/term/GO:0030195						biological_process
cellular homeostasis	Gene Ontology	GO:0019725	2	13	0.0203681	0.0737448	CCL2|MCL1	http://amigo.geneontology.org/amigo/term/GO:0019725						biological_process
detection of mechanical stimulus	Gene Ontology	GO:0050982	2	13	0.0203681	0.0737448	PKD2|PIEZO1	http://amigo.geneontology.org/amigo/term/GO:0050982						biological_process
regulation of cell adhesion mediated by integrin	Gene Ontology	GO:0033628	2	13	0.0203681	0.0737448	LYN|PLAU	http://amigo.geneontology.org/amigo/term/GO:0033628						biological_process
response to carbohydrate	Gene Ontology	GO:0009743	2	13	0.0203681	0.0737448	LYN|MAP1B	http://amigo.geneontology.org/amigo/term/GO:0009743						biological_process
vesicle organization	Gene Ontology	GO:0016050	2	13	0.0203681	0.0737448	SAR1A|CD2AP	http://amigo.geneontology.org/amigo/term/GO:0016050						biological_process
negative regulation of smooth muscle cell migration	Gene Ontology	GO:0014912	2	13	0.0203681	0.0737448	SEMA6D|TRIB1	http://amigo.geneontology.org/amigo/term/GO:0014912						biological_process
phospholipid homeostasis	Gene Ontology	GO:0055091	2	13	0.0203681	0.0737448	ABCG1|LIPG	http://amigo.geneontology.org/amigo/term/GO:0055091						biological_process
GTP metabolic process	Gene Ontology	GO:0046039	2	13	0.0203681	0.0737448	GIMAP7|GNAI3	http://amigo.geneontology.org/amigo/term/GO:0046039						biological_process
atrial septum morphogenesis	Gene Ontology	GO:0060413	2	13	0.0203681	0.0737448	TGFB2|GJA5	http://amigo.geneontology.org/amigo/term/GO:0060413						biological_process
lung morphogenesis	Gene Ontology	GO:0060425	2	13	0.0203681	0.0737448	BMP4|ID1	http://amigo.geneontology.org/amigo/term/GO:0060425						biological_process
eyelid development in camera-type eye	Gene Ontology	GO:0061029	2	13	0.0203681	0.0737448	INHBA|JUN	http://amigo.geneontology.org/amigo/term/GO:0061029						biological_process
positive regulation of cellular senescence	Gene Ontology	GO:2000774	2	13	0.0203681	0.0737448	PAWR|YPEL3	http://amigo.geneontology.org/amigo/term/GO:2000774						biological_process
response to magnesium ion	Gene Ontology	GO:0032026	2	13	0.0203681	0.0737448	MDM2|THBS1	http://amigo.geneontology.org/amigo/term/GO:0032026						biological_process
chromatin organization	Gene Ontology	GO:0006325	6	137	0.0203757	0.0737448	NR3C1|TET1|ATAD2|SATB1|NUCKS1|BRWD1	http://amigo.geneontology.org/amigo/term/GO:0006325						biological_process
hematopoietic progenitor cell differentiation	Gene Ontology	GO:0002244	4	66	0.0204773	0.0739577	PRRC2C|INHBA|BMP4|FLT1	http://amigo.geneontology.org/amigo/term/GO:0002244						biological_process
phosphorylation	Gene Ontology	GO:0016310	5	101	0.0212184	0.076395	LIMK2|PGK1|PRPS2|PANK2|HTR2B	http://amigo.geneontology.org/amigo/term/GO:0016310						biological_process
cellular response to retinoic acid	Gene Ontology	GO:0071300	4	67	0.0214524	0.0770025	ABL2|LYN|TBX1|KLF4	http://amigo.geneontology.org/amigo/term/GO:0071300						biological_process
synaptic vesicle endocytosis	Gene Ontology	GO:0048488	3	37	0.0214761	0.0770025	VAMP2|STON1|SYNJ2	http://amigo.geneontology.org/amigo/term/GO:0048488						biological_process
glycosaminoglycan biosynthetic process	Gene Ontology	GO:0006024	3	37	0.0214761	0.0770025	EXT1|HS3ST1|GCNT2	http://amigo.geneontology.org/amigo/term/GO:0006024						biological_process
Wnt signaling pathway, calcium modulating pathway	Gene Ontology	GO:0007223	3	37	0.0214761	0.0770025	TCF4|TNRC6C|AGO4	http://amigo.geneontology.org/amigo/term/GO:0007223						biological_process
response to nutrient	Gene Ontology	GO:0007584	4	68	0.0224554	0.0803472	TBXA2R|HMGCR|ENC1|LIPG	http://amigo.geneontology.org/amigo/term/GO:0007584						biological_process
rRNA processing	Gene Ontology	GO:0006364	6	141	0.0229684	0.0808093	DDX52|NOLC1|RPL14|ISG20|UTP18|RNASEL	http://amigo.geneontology.org/amigo/term/GO:0006364						biological_process
phospholipid dephosphorylation	Gene Ontology	GO:0046839	2	14	0.0230517	0.0808093	PDP1|PLPP3	http://amigo.geneontology.org/amigo/term/GO:0046839						biological_process
respiratory system process	Gene Ontology	GO:0003016	2	14	0.0230517	0.0808093	HOXA5|ADH5	http://amigo.geneontology.org/amigo/term/GO:0003016						biological_process
cardiac muscle hypertrophy in response to stress	Gene Ontology	GO:0014898	2	14	0.0230517	0.0808093	GATA6|MEF2C	http://amigo.geneontology.org/amigo/term/GO:0014898						biological_process
positive regulation of blood coagulation	Gene Ontology	GO:0030194	2	14	0.0230517	0.0808093	TBXA2R|THBS1	http://amigo.geneontology.org/amigo/term/GO:0030194						biological_process
macrophage chemotaxis	Gene Ontology	GO:0048246	2	14	0.0230517	0.0808093	CCL2|CX3CL1	http://amigo.geneontology.org/amigo/term/GO:0048246						biological_process
NAD biosynthesis via nicotinamide riboside salvage pathway	Gene Ontology	GO:0034356	2	14	0.0230517	0.0808093	PTGS2|PTGIS	http://amigo.geneontology.org/amigo/term/GO:0034356						biological_process
detection of mechanical stimulus involved in sensory perception of pain	Gene Ontology	GO:0050966	2	14	0.0230517	0.0808093	ITGA2|CXCR4	http://amigo.geneontology.org/amigo/term/GO:0050966						biological_process
negative regulation of DNA biosynthetic process	Gene Ontology	GO:2000279	2	14	0.0230517	0.0808093	DACH1|ANKRD1	http://amigo.geneontology.org/amigo/term/GO:2000279						biological_process
negative regulation of G protein-coupled receptor signaling pathway	Gene Ontology	GO:0045744	2	14	0.0230517	0.0808093	CXCL8|RGS2	http://amigo.geneontology.org/amigo/term/GO:0045744						biological_process
phosphatidylinositol-3-phosphate biosynthetic process	Gene Ontology	GO:0036092	2	14	0.0230517	0.0808093	PIK3C2B|PIK3R3	http://amigo.geneontology.org/amigo/term/GO:0036092						biological_process
negative regulation of calcium ion transport	Gene Ontology	GO:0051926	2	14	0.0230517	0.0808093	STC1|PTGS2	http://amigo.geneontology.org/amigo/term/GO:0051926						biological_process
cell communication by electrical coupling involved in cardiac conduction	Gene Ontology	GO:0086064	2	14	0.0230517	0.0808093	GJA5|PKP2	http://amigo.geneontology.org/amigo/term/GO:0086064						biological_process
endothelial cell morphogenesis	Gene Ontology	GO:0001886	2	14	0.0230517	0.0808093	STC1|ID1	http://amigo.geneontology.org/amigo/term/GO:0001886						biological_process
positive regulation of gluconeogenesis	Gene Ontology	GO:0045722	2	14	0.0230517	0.0808093	ARPP19|FOXO1	http://amigo.geneontology.org/amigo/term/GO:0045722						biological_process
secondary palate development	Gene Ontology	GO:0062009	2	14	0.0230517	0.0808093	TGFBR3|TGFB2	http://amigo.geneontology.org/amigo/term/GO:0062009						biological_process
endocytosis	Gene Ontology	GO:0006897	7	182	0.0234879	0.0822553	FNBP1|ACKR4|RUBCN|RHOU|SH3BP4|LDLR|STEAP2	http://amigo.geneontology.org/amigo/term/GO:0006897						biological_process
cell-cell adhesion	Gene Ontology	GO:0098609	6	142	0.0236496	0.0826541	NRCAM|CD2AP|CX3CL1|FAT1|PKP2|CD200	http://amigo.geneontology.org/amigo/term/GO:0098609						biological_process
regulation of heart rate by cardiac conduction	Gene Ontology	GO:0086091	3	39	0.0244193	0.0851508	KCNJ2|GJA5|PKP2	http://amigo.geneontology.org/amigo/term/GO:0086091						biological_process
positive regulation of bone mineralization	Gene Ontology	GO:0030501	3	39	0.0244193	0.0851508	MEF2C|BMP4|BMP2	http://amigo.geneontology.org/amigo/term/GO:0030501						biological_process
response to estradiol	Gene Ontology	GO:0032355	5	105	0.0244378	0.0851508	TXNIP|PTGS2|MAP1B|PTCH1|MBD4	http://amigo.geneontology.org/amigo/term/GO:0032355						biological_process
viral process	Gene Ontology	GO:0016032	13	456	0.024503	0.0852921	UBE2I|ABI2|ACKR3|BICD1|KRT19|APLN|IFIT1|SATB1|MDM2|DLC1|LYN|NCKAP1|UBR4	http://amigo.geneontology.org/amigo/term/GO:0016032						biological_process
osteoblast differentiation	Gene Ontology	GO:0001649	5	106	0.0252889	0.0878512	FHL2|MEF2C|BMP4|FASN|BMP2	http://amigo.geneontology.org/amigo/term/GO:0001649						biological_process
regulation of GTPase activity	Gene Ontology	GO:0043087	4	71	0.025634	0.0881934	FGD4|EPHA4|AJUBA|RASIP1	http://amigo.geneontology.org/amigo/term/GO:0043087						biological_process
negative regulation of protein phosphorylation	Gene Ontology	GO:0001933	4	71	0.025634	0.0881934	OCLN|PLPP3|PRR5L|LYN	http://amigo.geneontology.org/amigo/term/GO:0001933						biological_process
positive regulation of canonical Wnt signaling pathway	Gene Ontology	GO:0090263	6	145	0.025774	0.0881934	LYPD6|PPM1B|DKK2|NRARP|BAMBI|SOX4	http://amigo.geneontology.org/amigo/term/GO:0090263						biological_process
uterus development	Gene Ontology	GO:0060065	2	15	0.0258718	0.0881934	TGFB2|GATA3	http://amigo.geneontology.org/amigo/term/GO:0060065						biological_process
sympathetic nervous system development	Gene Ontology	GO:0048485	2	15	0.0258718	0.0881934	GATA3|SOX4	http://amigo.geneontology.org/amigo/term/GO:0048485						biological_process
epithelial tube branching involved in lung morphogenesis	Gene Ontology	GO:0060441	2	15	0.0258718	0.0881934	HOXA5|BMP4	http://amigo.geneontology.org/amigo/term/GO:0060441						biological_process
protein kinase A signaling	Gene Ontology	GO:0010737	2	15	0.0258718	0.0881934	EZR|PRKACB	http://amigo.geneontology.org/amigo/term/GO:0010737						biological_process
negative regulation of endocytosis	Gene Ontology	GO:0045806	2	15	0.0258718	0.0881934	MCTP1|RUBCN	http://amigo.geneontology.org/amigo/term/GO:0045806						biological_process
negative regulation of cardiac muscle cell proliferation	Gene Ontology	GO:0060044	2	15	0.0258718	0.0881934	CXADR|VGLL4	http://amigo.geneontology.org/amigo/term/GO:0060044						biological_process
nerve development	Gene Ontology	GO:0021675	2	15	0.0258718	0.0881934	BDNF|SEMA3F	http://amigo.geneontology.org/amigo/term/GO:0021675						biological_process
animal organ development	Gene Ontology	GO:0048513	2	15	0.0258718	0.0881934	SPRY2|SPRY1	http://amigo.geneontology.org/amigo/term/GO:0048513						biological_process
positive regulation of nuclear-transcribed mRNA catabolic process, deadenylation-dependent decay	Gene Ontology	GO:1900153	2	15	0.0258718	0.0881934	TNRC6C|ZFP36L1	http://amigo.geneontology.org/amigo/term/GO:1900153						biological_process
establishment of endothelial intestinal barrier	Gene Ontology	GO:0090557	2	15	0.0258718	0.0881934	RAP2B|FASN	http://amigo.geneontology.org/amigo/term/GO:0090557						biological_process
positive regulation of protein tyrosine kinase activity	Gene Ontology	GO:0061098	3	40	0.0259683	0.0884354	NEDD9|PDGFB|EPHA4	http://amigo.geneontology.org/amigo/term/GO:0061098						biological_process
cellular response to starvation	Gene Ontology	GO:0009267	4	72	0.0267504	0.0908307	PIK3C2B|FOXO1|KLF10|PDK4	http://amigo.geneontology.org/amigo/term/GO:0009267						biological_process
positive regulation of kinase activity	Gene Ontology	GO:0033674	4	72	0.0267504	0.0908307	EPHA4|EPHB1|MERTK|FLT1	http://amigo.geneontology.org/amigo/term/GO:0033674						biological_process
amino acid transport	Gene Ontology	GO:0006865	3	41	0.0275688	0.0933348	SLC7A1|SLC6A6|SLC7A11	http://amigo.geneontology.org/amigo/term/GO:0006865						biological_process
mitotic spindle assembly	Gene Ontology	GO:0090307	3	41	0.0275688	0.0933348	RAB11A|GOLGA2|MZT1	http://amigo.geneontology.org/amigo/term/GO:0090307						biological_process
dendrite self-avoidance	Gene Ontology	GO:0070593	2	16	0.0288237	0.0954354	SLC7A11|NEXN	http://amigo.geneontology.org/amigo/term/GO:0070593						biological_process
regulation of JNK cascade	Gene Ontology	GO:0046328	2	16	0.0288237	0.0954354	TGFBR3|EPHB1	http://amigo.geneontology.org/amigo/term/GO:0046328						biological_process
response to vitamin D	Gene Ontology	GO:0033280	2	16	0.0288237	0.0954354	STC1|PTGS2	http://amigo.geneontology.org/amigo/term/GO:0033280						biological_process
cellular response to chemokine	Gene Ontology	GO:1990869	2	16	0.0288237	0.0954354	SH2B3|LRCH1	http://amigo.geneontology.org/amigo/term/GO:1990869						biological_process
vasoconstriction	Gene Ontology	GO:0042310	2	16	0.0288237	0.0954354	EDN1|HTR2B	http://amigo.geneontology.org/amigo/term/GO:0042310						biological_process
ventricular trabecula myocardium morphogenesis	Gene Ontology	GO:0003222	2	16	0.0288237	0.0954354	CCM2L|TGFB2	http://amigo.geneontology.org/amigo/term/GO:0003222						biological_process
cardiac muscle cell action potential involved in contraction	Gene Ontology	GO:0086002	2	16	0.0288237	0.0954354	KCNJ2|PKP2	http://amigo.geneontology.org/amigo/term/GO:0086002						biological_process
positive regulation of glycogen biosynthetic process	Gene Ontology	GO:0045725	2	16	0.0288237	0.0954354	SORBS1|IRS2	http://amigo.geneontology.org/amigo/term/GO:0045725						biological_process
mammary gland alveolus development	Gene Ontology	GO:0060749	2	16	0.0288237	0.0954354	HOXA5|VEGFA	http://amigo.geneontology.org/amigo/term/GO:0060749						biological_process
negative regulation of epithelial cell migration	Gene Ontology	GO:0010633	2	16	0.0288237	0.0954354	PTPRR|DUSP10	http://amigo.geneontology.org/amigo/term/GO:0010633						biological_process
detection of temperature stimulus involved in sensory perception of pain	Gene Ontology	GO:0050965	2	16	0.0288237	0.0954354	EPHB1|CXCR4	http://amigo.geneontology.org/amigo/term/GO:0050965						biological_process
positive regulation of vascular endothelial cell proliferation	Gene Ontology	GO:1905564	2	16	0.0288237	0.0954354	FGF2|APLN	http://amigo.geneontology.org/amigo/term/GO:1905564						biological_process
negative regulation of wound healing	Gene Ontology	GO:0061045	2	16	0.0288237	0.0954354	FGF2|HMGCR	http://amigo.geneontology.org/amigo/term/GO:0061045						biological_process
circadian rhythm	Gene Ontology	GO:0007623	4	74	0.0290696	0.0959239	BHLHE40|BDNF|KLF10|JUN	http://amigo.geneontology.org/amigo/term/GO:0007623						biological_process
activation of MAPKK activity	Gene Ontology	GO:0000186	3	42	0.0292207	0.0959239	BMP4|GADD45B|MAP3K1	http://amigo.geneontology.org/amigo/term/GO:0000186						biological_process
positive regulation of insulin secretion	Gene Ontology	GO:0032024	3	42	0.0292207	0.0959239	TCF4|IRS2|SOX4	http://amigo.geneontology.org/amigo/term/GO:0032024						biological_process
receptor internalization	Gene Ontology	GO:0031623	3	42	0.0292207	0.0959239	CXCL8|EZR|ACKR3	http://amigo.geneontology.org/amigo/term/GO:0031623						biological_process
response to progesterone	Gene Ontology	GO:0032570	3	42	0.0292207	0.0959239	TXNIP|TGFB2|THBS1	http://amigo.geneontology.org/amigo/term/GO:0032570						biological_process
regulation of gene expression	Gene Ontology	GO:0010468	8	235	0.0297493	0.0974739	FOXP1|TRIM14|ZFP36L1|AFF1|PHLDA2|ZNF438|YBX3|ZBTB16	http://amigo.geneontology.org/amigo/term/GO:0010468						biological_process
positive regulation of DNA-binding transcription factor activity	Gene Ontology	GO:0051091	5	112	0.030794	0.100706	EDN1|PLPP3|TRIM14|RNF41|RGCC	http://amigo.geneontology.org/amigo/term/GO:0051091						biological_process
intrinsic apoptotic signaling pathway in response to DNA damage	Gene Ontology	GO:0008630	3	43	0.0309239	0.10094	BCL2L11|HMOX1|MCL1	http://amigo.geneontology.org/amigo/term/GO:0008630						biological_process
cellular response to epidermal growth factor stimulus	Gene Ontology	GO:0071364	3	43	0.0309239	0.10094	PTPN12|ZFP36L1|ID1	http://amigo.geneontology.org/amigo/term/GO:0071364						biological_process
negative regulation of B cell proliferation	Gene Ontology	GO:0030889	2	17	0.031903	0.102588	LYN|PAWR	http://amigo.geneontology.org/amigo/term/GO:0030889						biological_process
negative regulation of anoikis	Gene Ontology	GO:2000811	2	17	0.031903	0.102588	MCL1|PDK4	http://amigo.geneontology.org/amigo/term/GO:2000811						biological_process
megakaryocyte development	Gene Ontology	GO:0035855	2	17	0.031903	0.102588	PIP4K2A|SH2B3	http://amigo.geneontology.org/amigo/term/GO:0035855						biological_process
ribosomal small subunit assembly	Gene Ontology	GO:0000028	2	17	0.031903	0.102588	RPS10|RPS27L	http://amigo.geneontology.org/amigo/term/GO:0000028						biological_process
mitotic cell cycle arrest	Gene Ontology	GO:0071850	2	17	0.031903	0.102588	GADD45A|RGCC	http://amigo.geneontology.org/amigo/term/GO:0071850						biological_process
DNA damage response, signal transduction by p53 class mediator	Gene Ontology	GO:0030330	2	17	0.031903	0.102588	ACER2|NDRG1	http://amigo.geneontology.org/amigo/term/GO:0030330						biological_process
regulation of neuron apoptotic process	Gene Ontology	GO:0043523	2	17	0.031903	0.102588	MEF2C|GATA3	http://amigo.geneontology.org/amigo/term/GO:0043523						biological_process
chondrocyte development	Gene Ontology	GO:0002063	2	17	0.031903	0.102588	CHST11|FGF18	http://amigo.geneontology.org/amigo/term/GO:0002063						biological_process
positive regulation by host of viral transcription	Gene Ontology	GO:0043923	2	17	0.031903	0.102588	JUN|NUCKS1	http://amigo.geneontology.org/amigo/term/GO:0043923						biological_process
eosinophil chemotaxis	Gene Ontology	GO:0048245	2	17	0.031903	0.102588	CCL2|CX3CL1	http://amigo.geneontology.org/amigo/term/GO:0048245						biological_process
reverse cholesterol transport	Gene Ontology	GO:0043691	2	17	0.031903	0.102588	ABCG1|LIPG	http://amigo.geneontology.org/amigo/term/GO:0043691						biological_process
response to retinoic acid	Gene Ontology	GO:0032526	3	44	0.0326781	0.104788	ACER2|PTCH1|DKK1	http://amigo.geneontology.org/amigo/term/GO:0032526						biological_process
regulation of phosphoprotein phosphatase activity	Gene Ontology	GO:0043666	3	44	0.0326781	0.104788	PPP1R16B|PPP1R3B|HSP90B1	http://amigo.geneontology.org/amigo/term/GO:0043666						biological_process
response to cytokine	Gene Ontology	GO:0034097	3	44	0.0326781	0.104788	MCL1|REL|IL6R	http://amigo.geneontology.org/amigo/term/GO:0034097						biological_process
ossification	Gene Ontology	GO:0001503	4	77	0.0327652	0.10497	CDH11|STC1|EXT1|RPL38	http://amigo.geneontology.org/amigo/term/GO:0001503						biological_process
skeletal muscle cell differentiation	Gene Ontology	GO:0035914	3	45	0.0344832	0.109662	MEF2C|ANKRD1|MAFF	http://amigo.geneontology.org/amigo/term/GO:0035914						biological_process
bone mineralization	Gene Ontology	GO:0030282	3	45	0.0344832	0.109662	PTGS2|KLF10|BMP2	http://amigo.geneontology.org/amigo/term/GO:0030282						biological_process
gluconeogenesis	Gene Ontology	GO:0006094	3	45	0.0344832	0.109662	ENO1|SLC25A13|PGK1	http://amigo.geneontology.org/amigo/term/GO:0006094						biological_process
negative regulation of osteoblast differentiation	Gene Ontology	GO:0045668	3	45	0.0344832	0.109662	SMAD6|PTCH1|ID1	http://amigo.geneontology.org/amigo/term/GO:0045668						biological_process
long-term synaptic potentiation	Gene Ontology	GO:0060291	3	45	0.0344832	0.109662	STX3|VAMP2|SHANK3	http://amigo.geneontology.org/amigo/term/GO:0060291						biological_process
sialylation	Gene Ontology	GO:0097503	2	18	0.0351051	0.110121	ST3GAL5|ST6GAL1	http://amigo.geneontology.org/amigo/term/GO:0097503						biological_process
retinal ganglion cell axon guidance	Gene Ontology	GO:0031290	2	18	0.0351051	0.110121	NRCAM|EPHB1	http://amigo.geneontology.org/amigo/term/GO:0031290						biological_process
cellular response to cholesterol	Gene Ontology	GO:0071397	2	18	0.0351051	0.110121	INHBA|PTCH1	http://amigo.geneontology.org/amigo/term/GO:0071397						biological_process
dendritic spine morphogenesis	Gene Ontology	GO:0060997	2	18	0.0351051	0.110121	EPHB1|SHANK3	http://amigo.geneontology.org/amigo/term/GO:0060997						biological_process
hindbrain development	Gene Ontology	GO:0030902	2	18	0.0351051	0.110121	NFIB|SMAD1	http://amigo.geneontology.org/amigo/term/GO:0030902						biological_process
negative regulation of focal adhesion assembly	Gene Ontology	GO:0051895	2	18	0.0351051	0.110121	DLC1|THBS1	http://amigo.geneontology.org/amigo/term/GO:0051895						biological_process
filopodium assembly	Gene Ontology	GO:0046847	2	18	0.0351051	0.110121	FGD4|EZR	http://amigo.geneontology.org/amigo/term/GO:0046847						biological_process
high-density lipoprotein particle remodeling	Gene Ontology	GO:0034375	2	18	0.0351051	0.110121	ABCG1|LIPG	http://amigo.geneontology.org/amigo/term/GO:0034375						biological_process
regulation of phosphatidylinositol 3-kinase activity	Gene Ontology	GO:0043551	2	18	0.0351051	0.110121	KLF4|PIK3R3	http://amigo.geneontology.org/amigo/term/GO:0043551						biological_process
negative regulation of peptidyl-threonine phosphorylation	Gene Ontology	GO:0010801	2	18	0.0351051	0.110121	SPRY2|DDIT4	http://amigo.geneontology.org/amigo/term/GO:0010801						biological_process
telencephalon development	Gene Ontology	GO:0021537	2	18	0.0351051	0.110121	BMP4|BMP2	http://amigo.geneontology.org/amigo/term/GO:0021537						biological_process
ventricular cardiac muscle cell action potential	Gene Ontology	GO:0086005	2	18	0.0351051	0.110121	GJA5|PKP2	http://amigo.geneontology.org/amigo/term/GO:0086005						biological_process
cellular response to ATP	Gene Ontology	GO:0071318	2	18	0.0351051	0.110121	PTGS2|HSP90B1	http://amigo.geneontology.org/amigo/term/GO:0071318						biological_process
negative regulation of protein kinase B signaling	Gene Ontology	GO:0051898	3	46	0.0363388	0.113785	KLF4|SH2B3|TRIB3	http://amigo.geneontology.org/amigo/term/GO:0051898						biological_process
regulation of mitotic cell cycle	Gene Ontology	GO:0007346	3	46	0.0363388	0.113785	NEK6|PTCH1|PIM3	http://amigo.geneontology.org/amigo/term/GO:0007346						biological_process
mRNA processing	Gene Ontology	GO:0006397	6	158	0.0364329	0.113976	SRSF7|FBXO11|RBBP6|ZFP36L1|MBNL1|RNASEL	http://amigo.geneontology.org/amigo/term/GO:0006397						biological_process
regulation of G2/M transition of mitotic cell cycle	Gene Ontology	GO:0010389	4	80	0.036723	0.114676	CEP63|CDK1|TUBB2A|DLC1	http://amigo.geneontology.org/amigo/term/GO:0010389						biological_process
positive regulation of cell growth	Gene Ontology	GO:0030307	4	81	0.0381007	0.117971	TAF9B|TGFB2|HBEGF|MTPN	http://amigo.geneontology.org/amigo/term/GO:0030307						biological_process
cellular protein modification process	Gene Ontology	GO:0006464	4	81	0.0381007	0.117971	UBE2I|GGCX|FBXO11|ABL2	http://amigo.geneontology.org/amigo/term/GO:0006464						biological_process
negative regulation of Wnt signaling pathway	Gene Ontology	GO:0030178	3	47	0.0382448	0.117971	VGLL4|SHISA2|DKK1	http://amigo.geneontology.org/amigo/term/GO:0030178						biological_process
post-Golgi vesicle-mediated transport	Gene Ontology	GO:0006892	2	19	0.0384259	0.117971	VAMP2|EXOC5	http://amigo.geneontology.org/amigo/term/GO:0006892						biological_process
positive regulation of chondrocyte differentiation	Gene Ontology	GO:0032332	2	19	0.0384259	0.117971	FGF18|ZBTB16	http://amigo.geneontology.org/amigo/term/GO:0032332						biological_process
negative regulation of actin filament polymerization	Gene Ontology	GO:0030837	2	19	0.0384259	0.117971	TWF1|HIP1R	http://amigo.geneontology.org/amigo/term/GO:0030837						biological_process
positive regulation of blood pressure	Gene Ontology	GO:0045777	2	19	0.0384259	0.117971	TBXA2R|ADH5	http://amigo.geneontology.org/amigo/term/GO:0045777						biological_process
regulation of embryonic development	Gene Ontology	GO:0045995	2	19	0.0384259	0.117971	CDK1|SOX17	http://amigo.geneontology.org/amigo/term/GO:0045995						biological_process
spinal cord motor neuron differentiation	Gene Ontology	GO:0021522	2	19	0.0384259	0.117971	PTCH1|SOX4	http://amigo.geneontology.org/amigo/term/GO:0021522						biological_process
response to vitamin A	Gene Ontology	GO:0033189	2	19	0.0384259	0.117971	CYP1A1|MAP1B	http://amigo.geneontology.org/amigo/term/GO:0033189						biological_process
positive regulation of T cell differentiation	Gene Ontology	GO:0045582	2	19	0.0384259	0.117971	ZMIZ1|GATA3	http://amigo.geneontology.org/amigo/term/GO:0045582						biological_process
activin receptor signaling pathway	Gene Ontology	GO:0032924	2	19	0.0384259	0.117971	INHBA|GDF7	http://amigo.geneontology.org/amigo/term/GO:0032924						biological_process
mitochondrial transport	Gene Ontology	GO:0006839	2	19	0.0384259	0.117971	SLC25A13|SLC25A30	http://amigo.geneontology.org/amigo/term/GO:0006839						biological_process
ventricular system development	Gene Ontology	GO:0021591	2	19	0.0384259	0.117971	SEMA6D|SLC7A11	http://amigo.geneontology.org/amigo/term/GO:0021591						biological_process
interleukin-7-mediated signaling pathway	Gene Ontology	GO:0038111	2	19	0.0384259	0.117971	BRWD1|IRS2	http://amigo.geneontology.org/amigo/term/GO:0038111						biological_process
positive regulation of amyloid-beta formation	Gene Ontology	GO:1902004	2	19	0.0384259	0.117971	ABCG1|EPHA4	http://amigo.geneontology.org/amigo/term/GO:1902004						biological_process
regulation of establishment of cell polarity	Gene Ontology	GO:2000114	2	19	0.0384259	0.117971	GATA3|RNF41	http://amigo.geneontology.org/amigo/term/GO:2000114						biological_process
regulation of inflammatory response	Gene Ontology	GO:0050727	4	82	0.0395077	0.121185	PTGS2|LYN|FOXP1|BCL6B	http://amigo.geneontology.org/amigo/term/GO:0050727						biological_process
cellular response to glucose starvation	Gene Ontology	GO:0042149	3	48	0.0402008	0.122984	NUAK1|ASNS|C12orf66	http://amigo.geneontology.org/amigo/term/GO:0042149						biological_process
response to hydrogen peroxide	Gene Ontology	GO:0042542	3	48	0.0402008	0.122984	TXNIP|JUN|HMOX1	http://amigo.geneontology.org/amigo/term/GO:0042542						biological_process
regulation of cell cycle	Gene Ontology	GO:0051726	5	121	0.0403657	0.123379	GADD45A|GADD45B|JUN|CSNK2A2|E2F8	http://amigo.geneontology.org/amigo/term/GO:0051726						biological_process
cell division	Gene Ontology	GO:0051301	10	346	0.0416403	0.125293	NEK6|UBE2I|NR3C1|ARPP19|CEP63|NEDD9|CD2AP|CDK1|TUBB2A|GNAI3	http://amigo.geneontology.org/amigo/term/GO:0051301						biological_process
embryonic placenta development	Gene Ontology	GO:0001892	2	20	0.041861	0.125293	PKD2|PDGFB	http://amigo.geneontology.org/amigo/term/GO:0001892						biological_process
positive regulation of CREB transcription factor activity	Gene Ontology	GO:0032793	2	20	0.041861	0.125293	CD200|VEGFA	http://amigo.geneontology.org/amigo/term/GO:0032793						biological_process
positive regulation of heart rate	Gene Ontology	GO:0010460	2	20	0.041861	0.125293	EDN1|GCH1	http://amigo.geneontology.org/amigo/term/GO:0010460						biological_process
fibrinolysis	Gene Ontology	GO:0042730	2	20	0.041861	0.125293	PLAUR|PLAU	http://amigo.geneontology.org/amigo/term/GO:0042730						biological_process
positive regulation of protein export from nucleus	Gene Ontology	GO:0046827	2	20	0.041861	0.125293	TCF4|MDM2	http://amigo.geneontology.org/amigo/term/GO:0046827						biological_process
cellular glucose homeostasis	Gene Ontology	GO:0001678	2	20	0.041861	0.125293	FOXO1|NUCKS1	http://amigo.geneontology.org/amigo/term/GO:0001678						biological_process
regulation of actin cytoskeleton reorganization	Gene Ontology	GO:2000249	2	20	0.041861	0.125293	ABL2|CD2AP	http://amigo.geneontology.org/amigo/term/GO:2000249						biological_process
estrogen metabolic process	Gene Ontology	GO:0008210	2	20	0.041861	0.125293	CYP1A1|TIPARP	http://amigo.geneontology.org/amigo/term/GO:0008210						biological_process
positive regulation of cholesterol efflux	Gene Ontology	GO:0010875	2	20	0.041861	0.125293	ABCG1|PTCH1	http://amigo.geneontology.org/amigo/term/GO:0010875						biological_process
barbed-end actin filament capping	Gene Ontology	GO:0051016	2	20	0.041861	0.125293	TWF1|CAPZA2	http://amigo.geneontology.org/amigo/term/GO:0051016						biological_process
endoderm development	Gene Ontology	GO:0007492	2	20	0.041861	0.125293	BMP4|EXT1	http://amigo.geneontology.org/amigo/term/GO:0007492						biological_process
stress granule assembly	Gene Ontology	GO:0034063	2	20	0.041861	0.125293	PRRC2C|BICD1	http://amigo.geneontology.org/amigo/term/GO:0034063						biological_process
positive regulation of blood vessel diameter	Gene Ontology	GO:0097755	2	20	0.041861	0.125293	HMOX1|GJA5	http://amigo.geneontology.org/amigo/term/GO:0097755						biological_process
regulated exocytosis	Gene Ontology	GO:0045055	2	20	0.041861	0.125293	RAB11FIP1|STEAP2	http://amigo.geneontology.org/amigo/term/GO:0045055						biological_process
neurotrophin TRK receptor signaling pathway	Gene Ontology	GO:0048011	2	20	0.041861	0.125293	BDNF|DDIT4	http://amigo.geneontology.org/amigo/term/GO:0048011						biological_process
temperature homeostasis	Gene Ontology	GO:0001659	2	20	0.041861	0.125293	FOXO1|ARRDC3	http://amigo.geneontology.org/amigo/term/GO:0001659						biological_process
regulation of TOR signaling	Gene Ontology	GO:0032006	2	20	0.041861	0.125293	DDIT4|GPAT3	http://amigo.geneontology.org/amigo/term/GO:0032006						biological_process
cholesterol homeostasis	Gene Ontology	GO:0042632	4	84	0.0424096	0.126716	ABCG1|LDLR|MALL|LIPG	http://amigo.geneontology.org/amigo/term/GO:0042632						biological_process
protein folding	Gene Ontology	GO:0006457	6	166	0.0442154	0.131568	NUDCD2|DNAJC1|HSP90B1|CSNK2A2|PPIL1|GNAI3	http://amigo.geneontology.org/amigo/term/GO:0006457						biological_process
negative regulation of neuron death	Gene Ontology	GO:1901215	3	50	0.0442616	0.131568	CD200|CSF1|REL	http://amigo.geneontology.org/amigo/term/GO:1901215						biological_process
regulation of synaptic plasticity	Gene Ontology	GO:0048167	3	50	0.0442616	0.131568	MEF2C|CX3CL1|BDNF	http://amigo.geneontology.org/amigo/term/GO:0048167						biological_process
neuron development	Gene Ontology	GO:0048666	3	50	0.0442616	0.131568	MEF2C|UGCG|TGFB2	http://amigo.geneontology.org/amigo/term/GO:0048666						biological_process
nucleotide-binding oligomerization domain containing signaling pathway	Gene Ontology	GO:0070423	2	21	0.0454064	0.133093	IRAK2|TNFAIP3	http://amigo.geneontology.org/amigo/term/GO:0070423						biological_process
import into nucleus	Gene Ontology	GO:0051170	2	21	0.0454064	0.133093	BACH2|SNRPE	http://amigo.geneontology.org/amigo/term/GO:0051170						biological_process
thyroid gland development	Gene Ontology	GO:0030878	2	21	0.0454064	0.133093	HOXA5|TBX1	http://amigo.geneontology.org/amigo/term/GO:0030878						biological_process
positive regulation of nitric-oxide synthase activity	Gene Ontology	GO:0051000	2	21	0.0454064	0.133093	GCH1|HTR2B	http://amigo.geneontology.org/amigo/term/GO:0051000						biological_process
mitotic G2 DNA damage checkpoint	Gene Ontology	GO:0007095	2	21	0.0454064	0.133093	CDK1|FOXN3	http://amigo.geneontology.org/amigo/term/GO:0007095						biological_process
positive regulation of ubiquitin-protein transferase activity	Gene Ontology	GO:0051443	2	21	0.0454064	0.133093	ARRDC3|TRIB3	http://amigo.geneontology.org/amigo/term/GO:0051443						biological_process
cell adhesion mediated by integrin	Gene Ontology	GO:0033627	2	21	0.0454064	0.133093	ITGA2|ITGBL1	http://amigo.geneontology.org/amigo/term/GO:0033627						biological_process
neural crest cell development	Gene Ontology	GO:0014032	2	21	0.0454064	0.133093	EDN1|NOLC1	http://amigo.geneontology.org/amigo/term/GO:0014032						biological_process
response to food	Gene Ontology	GO:0032094	2	21	0.0454064	0.133093	SLC16A1|CYP1A1	http://amigo.geneontology.org/amigo/term/GO:0032094						biological_process
response to muscle activity	Gene Ontology	GO:0014850	2	21	0.0454064	0.133093	ITGA2|METRNL	http://amigo.geneontology.org/amigo/term/GO:0014850						biological_process
regulation of AMPA receptor activity	Gene Ontology	GO:2000311	2	21	0.0454064	0.133093	MEF2C|SHANK3	http://amigo.geneontology.org/amigo/term/GO:2000311						biological_process
vesicle docking	Gene Ontology	GO:0048278	2	21	0.0454064	0.133093	STX3|STX7	http://amigo.geneontology.org/amigo/term/GO:0048278						biological_process
positive regulation of peptidyl-tyrosine phosphorylation	Gene Ontology	GO:0050731	4	86	0.0454286	0.133093	KITLG|VEGFA|PDGFB|IL6R	http://amigo.geneontology.org/amigo/term/GO:0050731						biological_process
positive regulation of neuron apoptotic process	Gene Ontology	GO:0043525	3	52	0.0485182	0.141569	BCL2L11|TGFB2|JUN	http://amigo.geneontology.org/amigo/term/GO:0043525						biological_process
membrane depolarization	Gene Ontology	GO:0051899	2	22	0.049058	0.141569	EDN1|JUN	http://amigo.geneontology.org/amigo/term/GO:0051899						biological_process
translational elongation	Gene Ontology	GO:0006414	2	22	0.049058	0.141569	RPLP2|EEF1D	http://amigo.geneontology.org/amigo/term/GO:0006414						biological_process
embryo development ending in birth or egg hatching	Gene Ontology	GO:0009792	2	22	0.049058	0.141569	TGFB2|AKIRIN2	http://amigo.geneontology.org/amigo/term/GO:0009792						biological_process
carbohydrate phosphorylation	Gene Ontology	GO:0046835	2	22	0.049058	0.141569	PFKFB3|GNE	http://amigo.geneontology.org/amigo/term/GO:0046835						biological_process
positive regulation of receptor-mediated endocytosis	Gene Ontology	GO:0048260	2	22	0.049058	0.141569	BICD1|HIP1R	http://amigo.geneontology.org/amigo/term/GO:0048260						biological_process
regulation of cell size	Gene Ontology	GO:0008361	2	22	0.049058	0.141569	MTPN|EZR	http://amigo.geneontology.org/amigo/term/GO:0008361						biological_process
DNA-dependent DNA replication	Gene Ontology	GO:0006261	2	22	0.049058	0.141569	RFC5|RPAIN	http://amigo.geneontology.org/amigo/term/GO:0006261						biological_process
regulation of DNA replication	Gene Ontology	GO:0006275	2	22	0.049058	0.141569	RBBP6|NUCKS1	http://amigo.geneontology.org/amigo/term/GO:0006275						biological_process
gastrulation	Gene Ontology	GO:0007369	2	22	0.049058	0.141569	APLN|EXT1	http://amigo.geneontology.org/amigo/term/GO:0007369						biological_process
actin polymerization or depolymerization	Gene Ontology	GO:0008154	2	22	0.049058	0.141569	ABI2|ENAH	http://amigo.geneontology.org/amigo/term/GO:0008154						biological_process
aorta development	Gene Ontology	GO:0035904	2	22	0.049058	0.141569	PKD2|SMAD6	http://amigo.geneontology.org/amigo/term/GO:0035904						biological_process
protein deubiquitination	Gene Ontology	GO:0016579	8	262	0.0499336	0.143975	USP54|SMAD1|TNFAIP3|CDK1|USP31|TAF9B|MDM2|GATA3	http://amigo.geneontology.org/amigo/term/GO:0016579						biological_process
